# Supplementary material for: Vitamin E Deficiency Disrupts Gene Expression Networks during Zebrafish Development
Source: Nutrients. 2021 Jan 30;13(2):468. doi: 10.3390/nu13020468 (PMC7912379; doi:10.3390/nu13020468)
Supplement: Supplementary file 1 [file nutrients-13-00468-s001.zip]

Archive with 9 entries (8 files):
- Supplementary:Appendix Files/
- Supplementary:Appendix Files/Appendix_DEGenes.xlsx
- __MACOSX/Supplementary:Appendix Files/._Appendix_DEGenes.xlsx
- Supplementary:Appendix Files/Appendix_GSEAplots.jpg
- __MACOSX/Supplementary:Appendix Files/._Appendix_GSEAplots.jpg
- Supplementary:Appendix Files/Appendix_RIN.jpg
- __MACOSX/Supplementary:Appendix Files/._Appendix_RIN.jpg
- Supplementary:Appendix Files/Supplementary info.docx
- __MACOSX/Supplementary:Appendix Files/._Supplementary info.docx
