# Supplementary material for: Vitamin E Deficiency Disrupts Gene Expression Networks during Zebrafish Development
Source: Nutrients. 2021 Jan 30;13(2):468. doi: 10.3390/nu13020468 (PMC7912379; doi:10.3390/nu13020468)
Supplement: Supplementary file 1 [file nutrients-13-00468-s001.zip › Supplementary:Appendix Files/Appendix_DEGenes.xlsx]

## Sheet: new
gene name	logFC 12hpf E– vs E+	logFC 18hpf E– vs E+	logFC24hpf E– vs E+	Unadjusted p-value	False Discovery Rate
si:dkey-159f12.2	2.22477	0.904013	0.661527	1.39856e-10	3.1883e-06
phospho1	-0.60551	-0.95861	-0.364694	1.37014e-09	1.56175e-05
si:ch211-121a2.2	1.88758	1.63497	0.840949	5.52207e-09	4.19622e-05
phlda1	-1.53517	-0.659499	-0.21905	3.5187e-08	0.00020054
ctsll	-0.191424	-0.716925	-0.690499	1.67525e-07	0.000545581
si:dkey-73p2.2	-2.67319	-2.90055	-2.23097	1.21317e-07	0.000545581
zgc:153405	-0.402442	-0.688069	-0.950517	1.484e-07	0.000545581
kiaa1549lb	-1.28878	-1.57008	0.255032	2.36068e-07	0.000672706
maptb	0.682062	0.463451	0.131532	3.78178e-07	0.000956145
pgam1a	0.973363	0.504992	0.387676	4.19417e-07	0.000956145
aep1	-0.848662	1.34721	0.367759	1.28755e-06	0.00200189
ponzr5	0.680058	0.731506	1.05294	1.17717e-06	0.00200189
histh1l	0.699959	0.592986	0.228837	1.02706e-06	0.00200189
snx21	0.523262	1.66165	0.888852	1.18861e-06	0.00200189
gpia	1.03942	0.649409	0.795654	1.31721e-06	0.00200189
si:dkeyp-1h4.6	0.914524	0.707331	1.31529	1.70642e-06	0.00243133
ighd	2.32716	2.32636	0.794735	2.56584e-06	0.00290428
egln3	1.54012	0.454118	1.10447	2.62702e-06	0.00290428
ndufa4	1.05956	1.57045	0.686356	2.56128e-06	0.00290428
si:dkey-154b15.1	-0.535414	1.42987	0.492633	2.67534e-06	0.00290428
mt-nd5	-0.437283	-0.451978	-0.375242	2.6097e-06	0.00290428
fzd6	0.724917	0.484783	0.663714	3.48662e-06	0.00361293
zyx	-0.364664	-0.743005	-0.272688	3.72214e-06	0.00368928
si:dkey-90m5.4	3.13481	1.63535	1.04424	4.25673e-06	0.00404336
loxhd1b	-2.78684	-0.0473737	-1.5749	5.76239e-06	0.00485593
cox6b1	1.36355	1.1387	0.828383	5.88746e-06	0.00485593
polr2eb	-0.246139	-0.31123	-0.387519	5.96421e-06	0.00485593
mt-cyb	-0.56194	-0.0443857	0.0377578	5.3982e-06	0.00485593
pfkfb3	1.60402	0.405595	0.784959	6.67524e-06	0.00520375
si:ch211-113a14.18	-0.575087	-0.68133	-0.294195	6.84794e-06	0.00520375
chrnb1	-1.24577	-0.29347	-0.114266	8.2473e-06	0.00606496
psmb4	-0.274776	-0.315349	-0.334036	1.03036e-05	0.00734032
spaca4l	0.16309	0.543471	0.152784	1.06769e-05	0.00737577
nr2f1b	-2.20514	0.165195	0.116501	1.10344e-05	0.00739771
mt-nd4l	-0.806867	-0.255193	-0.257017	1.13576e-05	0.00739771
mafaa	-1.83041	-0.215494	0.132126	1.25264e-05	0.00793233
tia1l	-0.154391	0.592081	-0.161798	1.32298e-05	0.00793681
col1a1b	-0.829459	0.298851	0.0118251	1.30539e-05	0.00793681
rnps1	-0.103997	1.80096	0.535655	1.45595e-05	0.00840605
aldoaa	0.397006	0.423137	0.319588	1.47494e-05	0.00840605
srl	-1.03632	0.179347	0.126379	1.6025e-05	0.00862766
ceacam1	0.222584	0.831842	0.760071	1.69967e-05	0.00862766
nfkbiaa	0.766531	-1.35521	0.548978	1.7332e-05	0.00862766
zgc:163030	1.22822	0.877514	0.277814	1.7409e-05	0.00862766
tspan18b	0.551323	0.553451	0.316571	1.6845e-05	0.00862766
postnb	-1.34788	0.107552	0.0507862	1.69321e-05	0.00862766
h1-10	1.05212	0.436059	0.437756	1.78303e-05	0.00864843
mrps2	-0.329213	0.749835	0.360753	1.82338e-05	0.00865993
mt-atp8	-0.109233	-0.805857	-1.00211	1.91809e-05	0.00892384
eno1a	1.54282	0.568989	0.297805	2.00804e-05	0.00915545
aldocb	1.37108	0.64887	0.604615	2.10156e-05	0.00939395
rabac1	0.380067	0.487498	-0.0913342	2.37151e-05	0.0103968
b2m	-2.03115	0.303063	0.781083	2.69123e-05	0.011375
ribc1	2.38627	-0.522701	-0.448259	2.69443e-05	0.011375
igfbp1a	1.13947	0.576073	0.668898	2.81376e-05	0.0116628
cav3	-1.16046	0.0940441	0.116776	2.8974e-05	0.011795
si:ch1073-268j14.1	-2.0406	-0.31725	0.340012	2.94955e-05	0.0117966
hsf1	0.677571	0.550817	-0.081327	3.34476e-05	0.0131466
egln2	0.859028	0.548375	0.754674	3.50888e-05	0.013558
ddx21	0.334752	0.162166	0.256347	3.63655e-05	0.0138171
myrip	-1.39256	-0.0489894	-0.194038	4.27461e-05	0.0159751
aqp8b	-2.51832	-0.312706	-0.140837	4.4151e-05	0.016234
si:dkey-238d18.5	0.384287	1.49959	1.81285	4.58354e-05	0.0165859
gpt2l	0.594401	0.332795	0.148369	5.12516e-05	0.0179424
si:dkey-248g15.3	-1.47644	0.0109342	0.183842	5.18658e-05	0.0179424
sesn3	0.616535	0.513075	0.442263	5.19884e-05	0.0179424
usp49	-0.616659	-0.204903	-0.0118905	5.35194e-05	0.0179424
ldha	1.00451	0.421253	0.638475	5.30065e-05	0.0179424
hrc	0.0470686	0.476456	0.541431	5.76908e-05	0.0186022
rangap1b	-0.386416	-0.392307	-0.399783	5.79354e-05	0.0186022
tnnc1a	3.04834	0.535994	-0.226003	5.67609e-05	0.0186022
cdh15	0.0901471	-0.567805	-0.786005	6.0501e-05	0.0191561
proca	-2.0695	-0.33174	-0.508417	6.62617e-05	0.0199278
zgc:101562	-0.941942	-1.11226	-1.4528	6.63564e-05	0.0199278
zgc:86709	-1.16117	-0.352417	0.249344	6.5979e-05	0.0199278
cotl1	0.642045	0.209302	-0.0328261	6.64348e-05	0.0199278
her15.1	0.667428	0.319365	0.481284	6.748e-05	0.0199784
gas2l1	0.220391	0.243624	0.5438	7.01795e-05	0.0204255
si:dkey-188i13.11	1.03768	0.324708	-0.0464377	7.1678e-05	0.0204255
gnb4b	-0.107202	1.03689	0.580219	7.15403e-05	0.0204255
upf3b	-0.105338	-0.428345	-0.140828	7.48971e-05	0.0210794
ccni	0.353804	0.32792	0.318269	8.30479e-05	0.0230883
tead1b	0.464758	0.259819	0.146108	8.79669e-05	0.0241612
atp1a2a	-0.909482	0.302837	0.165577	8.9278e-05	0.0242294
si:dkey-15j16.6	1.01583	-2.99812	-2.64804	9.24241e-05	0.0244999
mbd3b	-0.317556	-0.348824	-0.232674	9.19239e-05	0.0244999
cited2	0.92254	0.408589	0.532758	9.50655e-05	0.0246274
mcf2a	-1.02364	-1.06873	0.32588	9.50653e-05	0.0246274
paxip1	-0.0125722	-0.493535	-0.180859	0.000102157	0.025592
zgc:158619	0.566302	0.762401	0.580076	0.000101591	0.025592
ppdpfb	0.376193	0.484969	0.379316	0.000100728	0.025592
khnyn	0.525937	0.115829	0.71253	0.000104118	0.0257998
tnks1bp1	0.308802	0.329853	0.198922	0.0001148	0.0267516
abcc6a	0.617564	0.807605	0.660802	0.000112484	0.0267516
tox2	-0.481376	-0.405057	-0.0801718	0.000112082	0.0267516
si:dkeyp-84f3.9	-0.134466	0.587422	-0.0804066	0.000111321	0.0267516
wsb1	0.500261	0.509634	0.547072	0.000115	0.0267516
zgc:173585	-0.419137	-1.21351	-1.61672	0.000114742	0.0267516
tmem30b	0.431113	0.444145	0.277655	0.000120445	0.0277352
map1lc3cl	1.28773	0.346011	1.26123	0.000123347	0.0279247
xkr9	0.40097	-0.203765	1.19324	0.000123718	0.0279247
zgc:198329	-1.88011	-1.06262	-0.780181	0.000131062	0.0291777
dolpp1	0.254763	0.260636	0.541307	0.000131829	0.0291777
msi1	-0.163194	0.538786	0.0121396	0.000133578	0.0291858
mt2	0.429553	1.03273	-0.180249	0.000134426	0.0291858
rbp4l	0.268672	0.602081	0.134258	0.000136086	0.0292676
mknk2b	0.550623	0.040204	0.465766	0.000145227	0.0309415
triobpa	1.71939	0.5776	0.23932	0.000148487	0.0313431
plod1a	0.653467	0.26815	0.403389	0.000153987	0.0322059
ivns1abpb	0.575551	0.367579	0.471775	0.00015878	0.03261
cox4i1l	1.73195	1.05348	1.18166	0.000158426	0.03261
rbm4.1	-0.37163	0.529003	0.0246136	0.00016134	0.0328399
rfesd	-2.53152	-0.00438191	-0.200988	0.000166633	0.0336172
selenon	0.115809	0.654812	0.0990714	0.000168445	0.0336846
spcs2	0.448382	0.552372	0.0602751	0.000175718	0.0348335
slc38a5b	0.502183	0.377092	0.23031	0.00017984	0.0353431
nol6	-0.207686	-0.35039	-0.266468	0.00018853	0.0361806
calr3b	0.0559848	-0.3436	-0.281239	0.000190449	0.0361806
pds5a	-0.143107	0.509727	-0.163981	0.000189043	0.0361806
scdb	2.14505	0.306813	-0.195484	0.000186244	0.0361806
ruvbl1	-0.36901	-0.353423	-0.26252	0.000220895	0.0404258
odf3l2a	-0.0256342	0.509994	1.05571	0.000218407	0.0404258
ezra	-1.28025	0.0239185	-0.0705101	0.000221662	0.0404258
ndst2a	0.243158	0.583569	0.34777	0.000220334	0.0404258
si:ch1073-13h15.3	-1.49354	-2.68039	0.658684	0.000217505	0.0404258
mt-nd3	-0.399422	-0.328208	-0.173425	0.000232117	0.0419966
wasb	-0.499591	1.45971	0.172934	0.000235742	0.0423166
ccdc15	0.20275	0.77043	-0.0978462	0.000240111	0.0427642
p4ha1b	0.795761	0.167422	0.263986	0.000245558	0.0433952
si:dkey-82i20.2	0.367096	-0.302362	0.673269	0.000251494	0.0441023
pnrc2	0.304414	0.151553	0.159913	0.000255754	0.044507
si:dkey-46g23.5	1.07153	0.231862	1.03647	0.000281415	0.0448631
prkra	-0.608282	-2.17438	-0.0455426	0.00028036	0.0448631
apoa4b.1	0.381829	0.395331	0.0455372	0.000273222	0.0448631
pola2	-0.417164	-0.253429	-0.196459	0.00027594	0.0448631
g2e3	0.0882074	-0.571699	-0.150513	0.00027922	0.0448631
slbp	-0.162166	-0.292373	-0.318921	0.000275404	0.0448631
cd40lg	2.92391	0.497103	-0.261379	0.000278522	0.0448631
epcam	0.0586222	0.433852	0.314304	0.000269739	0.0448631
cited4a	0.0164191	-0.298597	0.623471	0.000268993	0.0448631
ndrg1a	0.885706	0.565313	0.183972	0.000277014	0.0448631
si:ch211-209l18.4	-1.1113	-0.562659	-0.747011	0.000273067	0.0448631
hnrnpm	-0.437288	0.0205244	-0.0381263	0.000270366	0.0448631
gch2	0.847188	0.694875	-0.236589	0.000284868	0.0450981
pygmb	0.38377	0.340001	0.779845	0.000293151	0.0460894
trdn	-1.20198	0.152587	0.190917	0.00029866	0.0466339
hmgb2b	-0.142725	0.494914	0.0377477	0.000302293	0.0466487
cct8	0.119773	0.491079	0.303353	0.000302847	0.0466487
nkx2.7	-0.190072	1.54604	0.045116	0.000308066	0.047134
npepl1	-0.12666	-0.23223	-0.382915	0.000311013	0.0472678
si:ch211-153b23.5	0.55294	0.122448	0.503278	0.000315546	0.0476391
krt18b	-1.41718	0.220181	0.0467773	0.000325499	0.0488184
h1-0	0.621312	0.218853	0.237376	0.000330166	0.0491947
gapdhs	1.44224	0.355011	0.366921	0.000334285	0.0494075
eef2a.1	0.379805	0.440809	0.718111	0.000335929	0.0494075
polr3c	0.375327	-0.98627	2.76796	0.000338302	0.0494377
b3gat2	-4.17847	0.0594912	0.12475	0.000346741	0.0503481
cygb1	-0.696453	0.246422	0.293266	0.000370702	0.0528335
pdlim2	-0.315252	0.869899	0.271807	0.000368637	0.0528335
ecm2	-0.34475	1.02373	0.395382	0.000370811	0.0528335
etf1b	-0.303926	-0.300519	-0.151206	0.00037545	0.0531623
fubp3	0.328058	0.582447	0.952981	0.000380038	0.0534797
mlf1	-1.55515	-0.573576	-0.151049	0.000389916	0.0545332
jph1b	-0.971349	0.740874	0.0476547	0.000394328	0.0548139
brdt	0.475807	0.0503475	0.221413	0.00040128	0.0551083
tmtops2b	-0.729187	-0.781215	0.598588	0.00040007	0.0551083
yars1	-0.447401	-0.353622	-0.463466	0.000415624	0.0567364
prrg2	0.436585	0.415963	0.300827	0.000432331	0.0583186
si:dkeyp-46h3.3	0.45604	0.16043	0.97521	0.000432029	0.0583186
cxcr4b	0.58303	0.151534	0.362609	0.000444555	0.0592662
ctps1a	-0.236351	-0.207919	-0.25865	0.000443624	0.0592662
rgl3a	0.611149	0.48111	0.610301	0.000462046	0.0601921
olfce2	3.0235	2.47191	5.82213	0.00046356	0.0601921
dcxr	0.619467	-0.10447	-0.119452	0.000462139	0.0601921
si:dkey-102c8.3	0.719346	0.375242	-0.0393586	0.000464702	0.0601921
gpc1a	-1.35653	-0.702825	-0.0346167	0.00045579	0.0601921
bhlhe40	0.860385	0.170396	0.124663	0.000470787	0.0606357
trim63a	-1.70134	0.669169	0.0426248	0.000474662	0.0607914
cst3	0.261503	0.475052	0.0215336	0.000479784	0.0611041
gle1	-0.137439	-0.363392	-0.420724	0.000494545	0.0626342
rhbdl3	-0.431332	-0.746104	-0.508228	0.00050036	0.0626742
glb1l	0.387919	0.359896	0.648953	0.000500342	0.0626742
supt4h1	0.0423046	0.584572	0.138922	0.000517752	0.062783
styk1b	0.072258	0.679947	0.209039	0.000517266	0.062783
krt1-19d	-1.15643	0.307205	-0.355786	0.000510997	0.062783
cyp2aa9	-0.083141	-0.647595	-0.110835	0.00050559	0.062783
si:ch73-265d7.2	-1.71116	0.0502905	-0.0293905	0.000516483	0.062783
capn2l	0.728449	0.478436	0.456503	0.000514645	0.062783
si:dkey-23k10.3	-1.70652	-2.45964	4.38881	0.00052151	0.062904
vapb	0.287163	0.162523	0.258446	0.000525248	0.0630215
psmb10	-0.947777	-0.834348	-0.557422	0.000529141	0.0630299
ormdl3	-0.803831	-1.41711	-0.0278888	0.000530848	0.0630299
psme3	-0.412438	-0.206143	-0.379481	0.000534984	0.0631919
pgk1	0.639452	0.845076	0.577794	0.00053997	0.0634521
galca	0.401738	0.388128	0.794338	0.00055614	0.065017
nat16	-0.547906	-0.179217	-0.0721341	0.000560336	0.0651733
si:dkey-221j11.3	0.543318	0.465449	0.311347	0.000564244	0.0652634
gpat4	-0.640225	0.410566	0.290669	0.000566836	0.0652634
rab1ba	-0.0917623	0.450395	0.0850362	0.000579035	0.0653478
zgc:110591	0.544499	0.399849	0.547896	0.000573739	0.0653478
polr2gl	-0.184448	0.642055	-0.000366687	0.000572448	0.0653478
tnnc1b	-0.822395	0.108665	0.139659	0.000577469	0.0653478
emilin3a	-0.328938	-0.998286	-0.592293	0.000583379	0.0654836
dntt	0.265052	0.714253	1.51615	0.000585983	0.0654836
si:dkey-238d18.15	0.653856	2.00316	3.40382	0.000592424	0.0658804
tbx18	-0.81173	-0.325449	-0.415157	0.000600581	0.0664633
myom1a	-0.698245	0.027308	0.0139123	0.000617208	0.0679734
si:dkey-85k7.7	0.991382	1.03957	0.615096	0.000628502	0.0687788
tnpo2	-0.110754	-0.254825	-0.389046	0.000633661	0.0687788
crhr1	-0.205212	-1.03487	0.386674	0.000635905	0.0687788
f2rl1.2	-0.529448	1.23574	1.50468	0.000636903	0.0687788
rgs2	0.891692	0.0101848	-0.216201	0.000639606	0.0687788
phb2a	-0.855159	-1.04646	-0.0343	0.000644113	0.0689382
rassf2a	-0.167905	0.574474	0.216016	0.000665501	0.0708945
myl13	-1.31541	0.0755554	0.0737862	0.000675791	0.0716558
topaz1	1.04505	1.28246	2.24182	0.000679608	0.0717269
nitr3r.1l	6.12884	2.06822	-2.69155	0.000699511	0.0727178
si:ch211-108d22.2	0.66408	0.398908	0.536004	0.000701249	0.0727178
klhl41b	-0.68885	0.154745	0.0331059	0.000700601	0.0727178
g3bp1	-0.422178	-0.175128	-0.218975	0.000701756	0.0727178
lhx8a	-1.63994	-0.563788	-0.599656	0.000713906	0.0729816
ch25hl1.1	0.42273	0.763047	0.259669	0.000710607	0.0729816
si:ch211-191i18.2	0.298857	0.265248	-2.65725	0.000711272	0.0729816
dock11	-0.343086	-0.503353	-1.12528	0.000753143	0.0766491
zgc:174154	-0.334452	0.247656	-1.0547	0.000778431	0.0788706
rbbp4	-0.305281	-0.292984	-0.278591	0.000798517	0.0801929
si:ch73-46j18.5	-0.203313	-0.248352	-0.189278	0.000797848	0.0801929
irf6	0.621135	0.345129	0.173508	0.000805319	0.0805213
ubtf	-0.377075	-0.00263779	-0.0244747	0.000815419	0.0811751
si:cabz01007794.1	0.366547	0.355908	0.187703	0.000834416	0.0827052
zgc:101016	-0.252325	-0.438405	-0.458913	0.000842314	0.0827683
cyp2aa3	-0.0850159	-0.700526	-0.382047	0.000839958	0.0827683
trmt44	-0.455551	0.666289	0.541987	0.000846527	0.0828252
insl5a	0.712146	0.148591	-1.20621	0.000856836	0.0834756
grin1b	-1.34796	-1.57278	-0.80981	0.00086596	0.0840055
auh	0.792219	0.242546	-0.0342104	0.000885121	0.0855004
pcsk7	0.579419	0.360428	0.0401148	0.00088932	0.0855436
alas1	0.517981	0.10469	-0.0251603	0.00090438	0.0866267
zmp:0000000760	-0.299249	0.517764	0.0675004	0.000927598	0.0883899
anpepa	0.801658	2.1293	1.8154	0.00093442	0.0883899
org	-0.605319	-0.715709	-0.48061	0.000932005	0.0883899
pvalb4	-0.603892	1.7143	0.199919	0.000939638	0.0885162
ggcx	0.399278	-0.113948	-0.0778083	0.000945509	0.0887028
ckma	-0.565413	0.44471	0.0781762	0.000977263	0.091306
cry5	-0.433477	-0.43214	0.709383	0.000982005	0.0913746
pdgfab	-1.23057	-0.17586	-0.00038321	0.000987358	0.0914992
rpap3	-0.137614	-0.451454	-0.336036	0.000994479	0.091786
hsp90b1	-0.168237	-0.42554	-0.295224	0.00100688	0.0919908
kpnb3	-0.240147	-0.262299	-0.199759	0.00100822	0.0919908
large2	0.287105	0.207171	0.717572	0.0010088	0.0919908
ddx3xa	-0.377656	-0.2013	-0.00211094	0.00101665	0.0923366
cbln17	-0.198156	1.14304	0.860758	0.00103395	0.0935355
canx	-0.126333	-0.32179	-0.105407	0.00105794	0.0953274
si:dkey-66i24.7	-0.608703	0.553944	-0.12959	0.00106688	0.0953788
slc25a55b	2.49649	-0.0431635	-0.137726	0.00106598	0.0953788
icn	-0.42424	0.257037	0.17539	0.00107217	0.0954773
rbm39b	-0.0899216	0.492363	-0.202463	0.00108286	0.096054
trim66	0.611665	0.598032	1.41172	0.00109574	0.0964465
raly	1.64999	0.567934	0.106213	0.00109226	0.0964465
dvl3b	-0.728685	0.0759151	-0.442049	0.00110689	0.0970527
nos1	-0.485972	-0.219246	-0.257426	0.00111142	0.0970768
serpina7	-2.99273	-4.39595	-2.62941	0.00117226	0.0970856
ehmt1a	0.172153	0.400789	0.176456	0.00118818	0.0970856
f11r.1	0.352088	0.244846	0.116447	0.00115902	0.0970856
mymk	-0.93239	0.555895	-0.0740602	0.00112057	0.0970856
igfn1.1	0.40852	0.953284	0.183775	0.00116756	0.0970856
efna2a	-0.486139	-0.290082	-0.468372	0.00114919	0.0970856
stt3b	-0.0645072	-0.390407	-0.229417	0.00118286	0.0970856
crip2l	-1.27868	-1.32139	-0.141112	0.00118372	0.0970856
znf395a	0.570269	0.132894	0.432636	0.00114698	0.0970856
zgc:158445	-1.59981	-2.83871	-1.03486	0.001184	0.0970856
meaf6	0.043501	0.449944	0.0576852	0.00113619	0.0970856
zgc:110239	0.521329	0.170178	0.0958369	0.00116656	0.0970856
atp6v0a1b	-0.241773	1.00911	0.218351	0.00115315	0.0970856
cngb3.2	1.08174	2.94367	1.7224	0.0011263	0.0970856
mccc1	-0.590073	-0.307911	-0.136095	0.00115018	0.0970856
sin3aa	0.120955	0.44624	0.163012	0.00118102	0.0970856
met	0.232592	0.215142	0.59374	0.00115225	0.0970856
si:dkeyp-19e1.3	-0.893292	0.0303837	0.157211	0.00116024	0.0970856
zgc:100868	0.770127	0.377519	0.0131167	0.00120375	0.0980066
slc5a8	-1.6023	-0.559441	-0.441227	0.00120832	0.0980285
asb13a.1	-2.6661	0.488483	-0.0870303	0.00121572	0.0982795
cacng7b	-1.39884	-1.21083	0.0272575	0.0012203	0.0983007
hist1h2a10	0.207709	0.349572	0.822864	0.00122573	0.0983905
tdo2b	-0.815237	1.1712	0.507518	0.00123049	0.0984261
rrm1	-0.347447	-0.101902	-0.240233	0.00123525	0.0984616
unc50	0.0934699	0.583825	0.0347044	0.00127994	0.101668
stk24b	0.0128595	0.549416	0.161859	0.00130569	0.103354
perp	-0.215631	0.478304	0.112673	0.0013168	0.103872
pcolceb	1.07495	2.44067	1.00754	0.00134358	0.104538
dhx9	-0.175177	-0.366898	-0.175162	0.00134232	0.104538
scyl1	-0.358336	-0.371136	-0.224729	0.00133194	0.104538
rrs1	-0.387183	-0.0982139	-0.161195	0.00134265	0.104538
si:dkey-195m11.8	-0.0678	-0.438568	-0.22844	0.00135204	0.104839
si:ch211-170d8.2	0.679503	-0.0070786	0.592368	0.00136814	0.105727
rsl24d1	0.177873	0.207525	0.294329	0.00137773	0.106108
sema3fa	-0.519565	-0.353288	-0.161004	0.00138716	0.106475
si:dkey-29h14.10	2.05884	1.43532	-4.83956	0.00139398	0.106639
fis1	-0.238362	0.68168	-0.0077253	0.001431	0.107241
chmp2bb	0.152725	0.415422	0.142586	0.00142025	0.107241
gpd1l	-0.690856	-0.263228	-0.566861	0.00140991	0.107241
slc37a4a	0.544688	0.191846	1.39388	0.00143477	0.107241
klf15	1.72198	-0.518623	0.0501255	0.00141396	0.107241
kdm4b	0.461584	0.00936787	0.277385	0.00142881	0.107241
si:ch73-304f21.1	1.02684	0.769092	0.860447	0.00142729	0.107241
znf1005	-0.232634	-0.600699	-0.238566	0.00144433	0.107252
stmn2a	-1.28519	0.0426093	0.153514	0.00144053	0.107252
tbc1d7	0.558715	0.994535	0.183754	0.00145408	0.107626
ylpm1	-0.168438	-0.186348	-0.333574	0.0014596	0.107684
gal3st4	-0.503236	-0.173586	-0.331846	0.00149852	0.109881
mat2aa	-0.189735	-0.544186	-0.488561	0.00149901	0.109881
abraa	-2.47566	0.27752	-0.0591944	0.00150513	0.109976
gsx2	1.25116	1.22099	0.280238	0.00151481	0.110329
mcl1b	0.678305	0.237125	0.226783	0.00153472	0.111424
si:ch1073-335m2.2	-0.268516	-0.340502	-0.22538	0.00155577	0.112593
casp22	-0.232607	2.02438	0.743781	0.00159555	0.112612
smarca2	0.438849	0.448697	0.20396	0.0015871	0.112612
si:ch211-266g18.10	-0.574495	0.28994	0.0115637	0.00158937	0.112612
cldne	0.420076	0.294618	0.114587	0.00159213	0.112612
sptbn1	-0.189675	-0.380929	-0.353025	0.00156856	0.112612
si:ch211-243g18.2	-1.21237	0.269609	0.21366	0.00157248	0.112612
kdm6bb	0.433759	0.16325	0.0940096	0.00159141	0.112612
uba2	0.0437213	-0.40051	-0.180398	0.00157028	0.112612
hhatla	0.335972	0.792453	0.088184	0.00162574	0.113242
slc6a9	-0.55344	-0.068175	-0.115357	0.00162931	0.113242
vsx2	-2.04765	-0.218315	-0.0315958	0.00161939	0.113242
hoxa4a	-0.491461	-0.145781	-0.14234	0.00161525	0.113242
slc22a6l	-1.60272	0.632715	-0.325842	0.00162456	0.113242
st14a	0.223915	0.528135	0.116064	0.00163458	0.113263
msh6	-0.270274	-0.393542	-0.256744	0.00164704	0.11378
dytn	-0.718088	-0.869226	-0.559782	0.00166574	0.114725
utp20	-0.204711	-0.30783	-0.357199	0.00169492	0.116328
tmem176l.3b	-1.00196	0.372307	-0.0111965	0.00169922	0.116328
gnb2	0.556023	0.113557	0.292102	0.00172957	0.117698
pdlim1	0.0782153	0.668366	-0.0153292	0.00172596	0.117698
aak1a	-0.866837	0.50904	1.11224	0.00174222	0.117856
lmf2a	0.848954	0.352915	-0.233309	0.00174128	0.117856
wdr41	1.34826	0.0268169	-0.377691	0.00177893	0.119983
duox2	1.13509	0.397527	-0.00757974	0.00180061	0.121087
pkmb	-0.227513	1.97517	0.179569	0.00181315	0.121572
tmem14ca	0.150361	0.775684	-0.227367	0.00187003	0.125018
vps13d	-0.209609	-0.36761	0.839922	0.00190399	0.126916
anp32b	-0.233421	-0.0616176	-0.269775	0.00191696	0.127408
gtf2a2	-0.358952	0.297496	0.190306	0.00194068	0.127935
tcf23	-0.38544	3.41035	0.299828	0.00194704	0.127935
si:dkey-22i16.9	1.56497	1.74412	1.2033	0.00194733	0.127935
krt17	0.319986	0.217936	0.22194	0.00194155	0.127935
hspa1b	0.836524	0.610115	1.45368	0.00196373	0.128641
si:ch211-126c2.4	-0.0259232	-0.237188	-0.454202	0.00197972	0.129317
six2b	-0.537358	1.92898	0.425532	0.00199011	0.129625
pnp5b	1.71404	0.0660614	0.112038	0.00200315	0.130102
ttf2	-0.517901	-0.332392	-0.0876548	0.00201541	0.130157
tdh2	-2.00484	-0.685947	0.868567	0.00201289	0.130157
arrdc1a	0.277543	1.29612	0.727864	0.00203811	0.131185
obscnb	-0.817211	-0.0480331	-0.0803359	0.00204285	0.131185
ssb	-0.117189	-0.270182	-0.217712	0.00205313	0.131475
dnajc8	-0.103698	-0.300166	-0.306509	0.00206549	0.131896
si:ch211-173a9.6	2.40832	4.83003	3.05469	0.00209335	0.133302
cnih1	-0.285725	0.611706	-0.0892892	0.00212729	0.134711
zgc:110333	0.57424	0.0905575	0.0985149	0.00212231	0.134711
jac10	-2.43615	1.34544	-0.625335	0.00216378	0.134923
myoz2a	-2.28801	2.14582	0.169902	0.00215119	0.134923
si:zfos-323e3.4	-0.384699	1.12988	-0.626911	0.00216617	0.134923
ush2a	-0.775888	-0.563244	0.21095	0.002178	0.134923
erlec1	-0.157057	-0.389119	-0.177418	0.00217216	0.134923
adtrp1	-0.645116	-0.4808	-0.443566	0.00216132	0.134923
zcchc9	-0.491216	-0.810919	-0.71885	0.00215381	0.134923
atp6v1ab	0.396416	0.133551	-0.309883	0.00215744	0.134923
si:dkey-1k23.3	-1.02771	-0.0718564	-0.770306	0.00220482	0.136215
pim2	0.686494	-0.0381138	0.269862	0.00222079	0.13683
srsf5b	-0.030285	0.346365	0.305165	0.00222969	0.137009
si:dkey-208m12.2	5.04374	0.991176	1.28124	0.00223918	0.137222
fras1	0.344427	0.237041	0.296498	0.00226112	0.13797
ifi30	0.240785	0.118608	-0.351632	0.0022794	0.13797
cdc42se1	0.576498	0.446885	0.670624	0.00226971	0.13797
hip1	-0.134647	-0.323359	-0.300975	0.00228165	0.13797
ccng2	0.523804	0.216975	0.189891	0.00227844	0.13797
itm2bb	0.438994	0.813746	0.0606406	0.0023556	0.142065
pik3r4	0.239824	0.647504	0.441522	0.00237887	0.14309
cbfa2t3	0.055193	0.512795	0.642437	0.00243655	0.145574
rad51d	-0.708974	0.962002	0.351698	0.00242913	0.145574
calub	-0.347453	-0.256936	-0.226366	0.00243932	0.145574
mespaa	-0.0139672	0.656417	1.48525	0.0024484	0.145734
si:dkey-100n23.3	0.156547	-0.423654	-0.157052	0.00246729	0.146183
zgc:163057	-3.54658	-0.165368	0.545455	0.00248159	0.146183
eif4g3b	-0.426694	-0.319504	0.0226004	0.00247935	0.146183
ccbe1	-0.994741	-0.680895	0.414546	0.00247262	0.146183
apip	0.806897	0.180274	0.11665	0.0025123	0.146962
pklr	-0.699989	-0.493652	-0.607709	0.00250971	0.146962
slc39a4	-1.28691	-0.465836	0.238352	0.00251416	0.146962
si:dkey-24h22.5	3.03893	4.9431	0.718876	0.00252303	0.147104
psmd9	0.264193	-0.238965	-0.414589	0.0025672	0.147943
cc2d1b	0.124568	-0.316184	0.421068	0.00256517	0.147943
tbr1b	-2.22735	0.432699	0.190266	0.00255891	0.147943
cryba4	1.6306	-0.569253	-0.367629	0.00256988	0.147943
gnb5a	-1.93194	-0.122684	-0.119423	0.00255212	0.147943
sesn2	-0.0753797	0.536435	0.94337	0.00260592	0.14964
ppp1r1b	-1.12149	-0.240524	0.132023	0.00263294	0.150812
luzp2	-0.706399	-0.89695	0.480618	0.00264815	0.150925
si:dkey-42i9.4	0.471022	0.354615	-0.0283063	0.00264198	0.150925
cabp4	0.659216	-5.03745	-3.88088	0.00265644	0.15102
uqcc1	-0.121484	-0.338261	-0.323328	0.00267375	0.151165
gstt1a	-0.852405	-0.131345	-0.477528	0.00268866	0.151165
slc43a2a	-0.0480965	-0.599401	-0.178373	0.0026836	0.151165
cflara	0.542008	-0.179437	0.710697	0.00266655	0.151165
abhd14a	-0.446565	-0.894923	-0.363095	0.00269215	0.151165
hspa5	-0.12988	-0.26712	-0.225951	0.00274554	0.15318
angel2	-0.339696	0.772584	-0.175816	0.0027357	0.15318
si:ch211-212o1.2	1.02452	-0.271102	0.233562	0.00274819	0.15318
apaf1	0.468353	0.153493	0.200583	0.00280516	0.154092
si:dkey-46g23.2	0.167347	-0.0433401	1.1559	0.00283357	0.154092
uqcrc2a	-0.264494	-0.35409	-0.0786816	0.00282428	0.154092
ghrl	-4.77958	0.0218614	0.383437	0.0027995	0.154092
fggy	0.297613	0.178539	0.640735	0.0027847	0.154092
eaf1	0.234625	0.57941	0.500566	0.00277658	0.154092
tshr	0.570985	0.866671	1.45729	0.00283705	0.154092
vrk1	0.0402219	-0.364476	-0.270523	0.00282314	0.154092
ids	0.178761	0.849168	0.224785	0.00278626	0.154092
epb41a	0.35852	0.0200271	0.339014	0.00283891	0.154092
g0s2	0.461618	0.500946	0.294493	0.00283847	0.154092
akt1s1	0.400455	0.330324	0.286601	0.00289803	0.154311
mpp7b	-1.4867	3.75615	1.52836	0.0028828	0.154311
zgc:194246	0.364414	0.846235	-0.0889957	0.00290386	0.154311
ppp3r1a	0.504717	0.575675	-0.0705924	0.00288644	0.154311
si:dkey-30c15.10	0.0776645	-0.264904	-0.257029	0.00288593	0.154311
ttc23	0.908038	0.274477	0.605309	0.00287687	0.154311
olfcx1	0.642679	0.85794	0.698602	0.00289717	0.154311
ecscr	-0.40955	-0.798725	0.0940542	0.0028942	0.154311
hist1h2ba	0.130538	-0.65351	-0.664251	0.00289612	0.154311
tbc1d16	0.409858	0.295804	0.610702	0.00293583	0.155647
mark3a	-0.720622	-0.25589	-0.0227078	0.00294656	0.155853
pan2	0.394865	0.318888	-0.24533	0.00295389	0.155879
s100t	0.898567	0.235641	0.0653518	0.00298645	0.157233
lrrn1	-0.504683	0.306881	-0.0598912	0.00299468	0.157303
llph	-0.142231	-0.148474	-0.360276	0.0030391	0.157841
zgc:162171	0.947618	0.300139	1.17485	0.00302355	0.157841
pimr74	-0.629729	-1.44714	0.361987	0.00307069	0.157841
tpra	-0.292607	-0.260772	-0.0476387	0.00306569	0.157841
fzr1a	0.201951	0.263764	0.29522	0.00303585	0.157841
fbxl3l	0.949359	1.12753	0.945214	0.00306985	0.157841
tsr1	-0.221062	-0.353674	-0.251528	0.00306813	0.157841
stau2	0.14515	0.122184	0.306411	0.00307415	0.157841
si:ch211-171b20.3	0.261935	-0.546693	2.06128	0.00304074	0.157841
rnf123	-0.877827	-1.07811	-0.68623	0.00302236	0.157841
chrnd	-1.25271	-0.0705439	-0.249346	0.00313585	0.160647
col9a3	-0.640531	-0.333076	-0.16077	0.00314854	0.160936
serinc5	0.338998	0.0736046	0.0886821	0.00318033	0.161971
si:ch211-132b12.2	-1.42528	-0.742442	-0.0475782	0.00318302	0.161971
prkar1ab	-0.555897	-0.034537	0.353195	0.00321788	0.163381
dao.1	0.506846	-0.157607	0.207399	0.00326847	0.163761
fmnl1a	-0.703443	0.204315	0.947474	0.00326451	0.163761
notum2	-1.23291	-0.374903	-0.198483	0.00326358	0.163761
chmp4ba	-0.0531703	-0.356184	-0.897221	0.00325254	0.163761
opn7a	0.818607	0.577567	1.9431	0.0032517	0.163761
manf	-0.485538	-0.112201	-0.564658	0.00325862	0.163761
sema3bl	-1.02809	-0.570306	-0.967965	0.00328062	0.164009
arl13a	0.487576	-0.884516	-0.819915	0.00333393	0.165368
vps9d1	0.305132	0.300941	0.368079	0.00332521	0.165368
kcnk6	-0.443931	-0.654072	-1.50687	0.00333681	0.165368
hnrnpdl	-0.486999	-0.266644	-0.756036	0.00333176	0.165368
ruvbl2	-0.142147	0.415289	0.0309215	0.00336652	0.165518
als2a	0.507255	1.80759	1.63457	0.00337484	0.165518
tns1b	0.457925	0.0628591	0.352169	0.0033834	0.165518
mcm3	-0.197362	-0.248501	-0.247565	0.00338046	0.165518
crnkl1	-0.238362	-0.211023	-0.225065	0.00335184	0.165518
tapt1a	0.457854	0.204701	0.603126	0.00336367	0.165518
psmd2	0.331643	-0.242025	-0.562272	0.0034107	0.166496
fli1a	-0.770448	-0.218157	-0.2388	0.00342609	0.16689
znf1156	0.375953	0.653514	0.115561	0.00344102	0.16726
alas2	-0.721845	0.247185	0.509614	0.00344897	0.16729
wu:fc23c09	-1.35609	-0.274079	-0.231877	0.00346316	0.167313
2020-09-10	-0.146949	0.406218	0.00807704	0.00346987	0.167313
ank3b	0.450549	0.78327	0.619948	0.0034788	0.167313
klhl7	-0.0776287	-0.642016	-0.488827	0.00347432	0.167313
cdh31	-1.76898	1.3808	1.73616	0.00354464	0.17012
tbck	0.665659	0.285855	-0.265117	0.00356179	0.170227
myl9a	-1.48791	-0.217096	0.435402	0.00355584	0.170227
zgc:113436	0.102952	0.740231	0.0228086	0.00359076	0.170303
gnpda1	0.456348	0.147976	-0.288597	0.00359326	0.170303
nfe2l3	-0.403016	0.0532076	-0.106589	0.00358144	0.170303
parvb	-1.08177	-0.146124	0.200338	0.00357194	0.170303
phactr2	0.59461	-0.161464	0.000670859	0.00360904	0.170342
s100a11	-1.5703	0.413252	0.289391	0.00360873	0.170342
dock8	0.126854	0.107695	0.70162	0.0036368	0.171298
slc25a16	0.271077	0.597106	-0.346025	0.00365535	0.171463
znf1163	0.4466	-0.0682164	1.83034	0.00365167	0.171463
vti1b	-0.843318	-0.207492	-0.745678	0.00366457	0.171543
zgc:153372	-1.82856	0.233973	0.0593472	0.00368769	0.172271
dtymk	-0.499955	0.936936	-0.20469	0.00370157	0.172566
znf143a	0.31135	0.336173	0.582797	0.00373974	0.172652
mybphb	-0.645201	0.00149744	0.0756745	0.00373797	0.172652
si:dkey-33c14.7	0.464808	0.23895	0.917682	0.00372933	0.172652
plekhh2	0.0312828	1.6745	0.772308	0.00377663	0.172652
si:ch211-288g17.3	-0.172026	-0.174439	-0.138649	0.0037659	0.172652
stxbp1a	-0.537816	-0.135193	-0.0774297	0.00375405	0.172652
atp5mea	-0.159522	-0.748212	-0.110569	0.00376476	0.172652
plac8l1	-0.747836	1.2471	1.34648	0.00375359	0.172652
sar1b	0.189759	-0.0640628	-0.361794	0.00377915	0.172652
dnajc19	-0.344143	-0.393188	0.0659734	0.00375728	0.172652
c6	0.0185222	1.13932	-0.365329	0.00379302	0.172939
zwi	-0.154608	-0.0178791	0.6716	0.00381733	0.173354
fgf18b	-0.367096	-0.108086	0.560119	0.00381619	0.173354
heyl	4.37279	1.73464	-0.65927	0.00384451	0.174241
alg12	0.0991354	0.327925	0.699056	0.00389776	0.174592
vamp8	-0.0207576	0.676027	-0.137393	0.00388757	0.174592
si:dkey-69o16.5	0.442493	0.201978	0.296335	0.00388328	0.174592
mtbp	-0.18298	0.641058	0.426065	0.00390161	0.174592
baz1b	-0.223889	-0.250797	-0.159971	0.00390586	0.174592
si:ch73-21g5.7	-0.963716	0.302852	0.0394747	0.00389266	0.174592
btg3	0.447591	0.147428	0.295829	0.00386176	0.174592
agrp	-2.48609	1.08685	0.0631115	0.00394913	0.176181
eif1axa	-0.121926	-0.315718	-0.413122	0.00400236	0.176999
paqr3a	-0.490179	-0.275199	-0.0256213	0.0040063	0.176999
eif4a2	-0.25104	0.515784	-0.0196153	0.00399176	0.176999
qser1	0.218933	-0.157099	0.409155	0.00399932	0.176999
zgc:171971	0.752445	-0.0218108	-0.265393	0.00400562	0.176999
eif3eb	0.429637	0.356272	0.574608	0.00403758	0.178036
mrpl20	0.098486	-0.253634	-0.523925	0.00404715	0.178114
si:busm1-228j01.6	3.65341	2.33413	5.35234	0.00409339	0.179111
nudc	-0.0796716	-0.293742	-0.235875	0.00408779	0.179111
zgc:92335	0.463673	0.395512	0.635185	0.00407802	0.179111
znf987	-0.723291	-3.55444	3.79643	0.00415581	0.179848
selenos	0.389672	0.0858916	0.133938	0.00415024	0.179848
jmjd6	0.404254	0.345195	0.199658	0.00417333	0.179848
si:ch211-120k19.1	0.382063	0.503614	0.382423	0.00416577	0.179848
macroh2a1	0.256224	-0.0119685	0.679733	0.00415628	0.179848
si:dkey-250d21.1	-0.0261919	-0.352257	-0.321213	0.00414216	0.179848
hbp1	0.571971	-0.0159777	0.32873	0.00416588	0.179848
zgc:171497	-4.48932	-1.67409	-2.8094	0.00413604	0.179848
kcnj1b	-0.177673	0.389571	0.834581	0.00419284	0.180347
tmem50a	-0.144317	0.477968	-0.0100785	0.00421866	0.181116
si:ch211-244b2.3	-1.32552	-0.345399	-0.989538	0.00426664	0.182259
vps25	0.150914	-0.253568	-0.315037	0.00426926	0.182259
tbxta	-0.121156	0.461849	0.409022	0.00426823	0.182259
acsl2	0.398839	0.0804176	0.509886	0.00430039	0.183245
crkl	-0.12538	0.511876	0.0655266	0.00431085	0.183348
srsf3a	-0.112763	-0.228888	-0.271435	0.00433288	0.183942
mast2	-0.257005	-0.477692	-0.136685	0.00436101	0.184208
irs2a	0.94884	-0.790656	0.457527	0.00437025	0.184208
afg1lb	-0.466099	-0.864075	0.222356	0.00435936	0.184208
ap3m1	0.603328	-0.0673968	0.199126	0.00437146	0.184208
p4ha1a	0.172198	-0.438819	-0.616321	0.00439129	0.184702
sv2ca	-2.76198	-1.04565	0.343093	0.00443245	0.185801
ing5b	0.0142424	-0.268466	-0.410011	0.00443757	0.185801
atp6ap2	0.349247	0.075788	0.298023	0.00444189	0.185801
hspb11	1.38935	0.934675	0.0698551	0.00445742	0.18611
si:ch211-276i12.11	-0.0882382	0.457379	-0.269811	0.00446987	0.186288
carhsp1	0.238056	0.284226	0.241788	0.00453939	0.188561
nudt1	-0.383924	-0.334097	-0.342182	0.00455044	0.188561
selenop2	0.190548	0.423487	0.35322	0.00455749	0.188561
si:ch211-93n23.7	-4.31297	-4.04123	0.67709	0.00454716	0.188561
sik2a	-0.224944	3.65438	1.42403	0.0045923	0.188708
csf1b	3.89643	-0.695384	-0.105921	0.00459414	0.188708
atp10b	0.259586	0.452529	0.766678	0.00459263	0.188708
zdhhc3b	1.02214	1.21923	0.583402	0.00456936	0.188708
mtap	0.371371	0.255288	0.334812	0.00463802	0.189147
abt1	-0.0330953	-0.375483	-0.140696	0.00462909	0.189147
nid2a	0.152829	0.316477	-0.151398	0.0046292	0.189147
znf384l	0.397663	0.395948	0.140611	0.00463152	0.189147
ino80b	0.0462168	-0.360512	-0.335671	0.0046826	0.190624
dbx1b	-0.455869	0.77448	-0.419643	0.0047139	0.191556
eef2k	0.267075	0.540039	0.145653	0.00474206	0.192357
ddx10	0.168883	-0.158013	-0.338875	0.0047512	0.192386
hkdc1	-0.667848	-0.740576	-0.847974	0.00481483	0.194616
si:ch211-260e23.9	0.573559	0.356528	0.225347	0.00489837	0.19567
si:ch73-380l10.2	-1.20026	0.196727	-0.106898	0.00486962	0.19567
tnc	-0.490482	0.0532774	0.00754087	0.00489644	0.19567
elavl4	-0.507844	0.229291	0.0954446	0.00489917	0.19567
rbfox3a	0.28067	0.333938	0.149068	0.00487661	0.19567
cfb	-0.362899	-0.482536	0.0389887	0.00490097	0.19567
rbb4l	-0.179096	-0.248803	-0.19072	0.00487542	0.19567
actn3b	-0.581972	0.215872	0.0396398	0.004922	0.196166
hagh	-0.0851661	0.459953	-0.00508093	0.00493827	0.196471
csmd3a	-0.311914	-0.505052	0.475727	0.00495448	0.196708
cnpy2	-0.462338	-0.460246	-0.123342	0.00496149	0.196708
lyve1a	-0.0895993	0.546809	0.975526	0.00503131	0.197757
nucb2b	0.37355	0.422626	0.634489	0.00502657	0.197757
psmd8	-0.270706	-0.085703	-0.290392	0.00500666	0.197757
si:ch211-39a7.1	2.00839	0.188307	0.666442	0.00500396	0.197757
kbtbd8	-0.357826	-0.0836308	-0.0289546	0.00502709	0.197757
adat3	-0.0373422	0.828704	-0.158701	0.00504809	0.198074
cyp2aa8	-0.118368	-0.385868	-0.198885	0.00506676	0.198465
insig1	0.580728	0.0535617	0.35011	0.0050813	0.198532
bub1	-0.0746182	-0.0584713	1.18663	0.00510329	0.198532
ptk6b	-1.42763	-1.37572	1.12387	0.00510293	0.198532
si:ch211-113a14.12	0.425219	-0.0813111	-0.200304	0.00509825	0.198532
gatm	0.190625	-0.30769	-0.173777	0.0051691	0.200713
pepd	0.519043	0.160901	0.0678929	0.00517696	0.200713
dnajb11	-0.333662	-0.114144	-0.356888	0.00519975	0.201048
sult2st1	0.277474	0.375241	0.477145	0.00520323	0.201048
cog5	0.404264	0.568737	0.147987	0.00522274	0.20112
lsm1	0.314489	0.739327	0.534648	0.00521696	0.20112
surf4l	-0.734991	0.00849519	0.0665094	0.00523458	0.201236
atp2b3a	-1.24928	0.616935	0.154173	0.00524645	0.201352
esrp1	0.518827	0.207106	0.0180832	0.00530548	0.202934
ret	-1.54844	0.148019	-0.0785306	0.00530294	0.202934
smarcad1a	-0.475414	-0.0712501	0.0706317	0.00533549	0.203741
si:dkey-193p11.2	-0.562115	1.05813	0.102665	0.0053505	0.203972
gpm6aa	-0.916563	0.121555	0.0325017	0.00536162	0.204055
sh3gl3a	0.268047	0.167561	0.282965	0.0054138	0.205355
pxylp1	1.79052	0.297189	-0.263046	0.0054115	0.205355
ftr51	-0.811078	-0.304442	0.195558	0.00546353	0.206897
si:cabz01076231.1	-1.67375	-1.00785	-0.610101	0.0055199	0.207004
syce2	-1.17032	-0.403078	0.545512	0.00551686	0.207004
psmb3	-0.160863	-0.180053	-0.2543	0.00553899	0.207004
nt5c2b	0.176264	0.376144	0.197908	0.00547546	0.207004
psmc1a	0.207965	-0.266596	-0.324232	0.00551818	0.207004
fat2	0.163259	0.37223	0.417827	0.00552041	0.207004
apln	-0.0147612	0.595575	0.26987	0.00553161	0.207004
pcyt1ba	1.13234	0.0393205	0.580553	0.00552802	0.207004
crygm3	4.37231	0.194555	-3.56953	0.00555274	0.207178
man2a2	0.191928	0.23271	0.239777	0.00556521	0.207304
cyp2aa6	0.632338	0.598663	-0.0678187	0.00557492	0.207327
nfyal	0.48004	0.116025	0.059539	0.00558458	0.207348
gda	0.0494834	2.42591	-0.590919	0.00561466	0.207687
atp1a1a.4	-0.98607	-0.0910743	-0.0764878	0.00562104	0.207687
zgc:158701	1.94252	3.55268	0.779503	0.00561751	0.207687
ran	-0.247863	-0.105169	-0.0800296	0.0056504	0.208434
cart3	-0.481198	-0.268657	-0.66462	0.00566844	0.208762
phf23b	0.0921678	0.30899	0.320234	0.0056902	0.208888
snn	-0.793547	-1.6132	1.09484	0.00568578	0.208888
fbxl14b	-0.207264	-0.207186	-0.658118	0.00585404	0.211413
sf1	0.235703	0.0951541	0.248077	0.00591675	0.211413
tnni2b.1	-0.459484	0.43437	0.104775	0.00587118	0.211413
mrpl1	-0.259478	-0.105235	-0.525951	0.00577907	0.211413
aqp3a	0.592225	0.841625	0.177088	0.0059259	0.211413
znf1150	3.22423	-1.06863	-4.5015	0.00584422	0.211413
klhl20	0.179333	-0.277969	0.348762	0.00578469	0.211413
zgc:154061	0.854218	0.188382	-0.593797	0.00591165	0.211413
nlgn3a	0.0286493	1.417	0.441958	0.0058791	0.211413
adh8b	0.377952	0.0716652	0.0673933	0.00587276	0.211413
oip5	0.632415	0.234043	0.130792	0.00581997	0.211413
hoxb1b	-0.21295	-0.221305	-0.263736	0.00587351	0.211413
ldlrad4a	-1.00669	-0.729101	0.59675	0.00583566	0.211413
dhrs3a	-1.04607	-0.321043	-1.68344	0.00592177	0.211413
si:dkey-184p9.7	0.504784	1.04305	0.207775	0.00585053	0.211413
zgc:114120	0.631615	-1.8164	1.43874	0.00588624	0.211413
srsf3b	-0.269937	-0.140631	-0.122137	0.00590871	0.211413
ftsj3	-0.0569098	-0.209122	-0.250776	0.00587033	0.211413
zgc:101858	-0.000672613	-0.242551	-0.374701	0.00594373	0.211717
rrp8	0.0532291	-0.200273	-0.292028	0.00599956	0.213373
hdac5	0.474322	-0.100453	-0.0792155	0.00601567	0.213612
nucb1	-0.198129	0.0371819	-0.371954	0.00604004	0.213623
plekha7a	-0.708583	-0.947473	0.469928	0.00604407	0.213623
si:dkey-4c15.9	-0.673345	-0.227402	-5.45806	0.0060417	0.213623
lrmp	-0.124048	0.610207	0.858496	0.00605392	0.21364
ybx1	-0.143809	0.304133	-0.0805485	0.00608656	0.21446
h3f3b.1	-0.0398135	0.312783	0.0891039	0.00609775	0.214522
pnp4a	0.977238	2.04382	-0.498376	0.00612885	0.215284
fbxo9	-0.415104	0.494162	-0.153488	0.00614346	0.215465
ch25hl3	0.546549	-0.216401	-0.257266	0.0061739	0.215873
mark2a	0.418355	-0.43287	-0.793213	0.00617962	0.215873
furinb	-0.271236	0.315797	0.548872	0.0061835	0.215873
sap30bp	-0.111185	-0.128082	-0.467385	0.00620285	0.215887
cpa2	0.32776	1.24782	-1.42473	0.00619818	0.215887
gmds	0.131175	0.393037	0.181487	0.0062212	0.216196
znf598	-0.369877	-0.227325	-0.0230922	0.00630005	0.216622
si:ch211-114n24.6	-0.23389	0.176283	0.800431	0.00628157	0.216622
pgam1b	0.362033	0.48486	0.397466	0.00628888	0.216622
pane1	-0.136902	-0.425475	-0.270982	0.00626632	0.216622
si:ch211-270g19.5	-0.104792	0.594361	1.08183	0.00630797	0.216622
smtnl1	-0.714253	0.167503	0.138002	0.00636647	0.216622
arfgap2	-0.223059	-0.172496	-0.476517	0.00633322	0.216622
ddah2	-0.199609	0.486791	0.161255	0.0063251	0.216622
si:dkey-21c19.3	0.209739	-0.354774	-0.0701004	0.00632252	0.216622
tmco4	0.734843	0.00250559	-0.527027	0.00635023	0.216622
gzmk	4.47526	-2.70365	-1.73705	0.00635803	0.216622
zgc:86764	-0.192477	0.331534	-0.205209	0.00629717	0.216622
sdhb	-0.200915	-0.43137	-0.102636	0.00634827	0.216622
zgc:171490	-0.943125	-3.70544	0.706925	0.00630718	0.216622
kcnab2b	-1.99905	-1.04508	-0.0186483	0.0063906	0.217118
ilf3b	-0.145712	-0.159001	-0.255218	0.00643553	0.217971
st6galnac3	0.651917	-0.739318	-0.917293	0.00645934	0.217971
retsatl	0.597932	0.369436	0.189229	0.00647307	0.217971
dok2	-0.726652	0.294482	1.05708	0.00646443	0.217971
sqstm1	0.741995	0.0748034	0.231305	0.00646158	0.217971
vegfd	-1.2977	-0.59957	0.808222	0.00645575	0.217971
slc38a11	-0.393319	-2.622	-0.700021	0.0064831	0.217987
glrx	0.175212	0.482624	-0.038544	0.00649887	0.218196
dlb	-0.185699	0.409231	0.0255081	0.0065589	0.219887
chst15	0.126457	1.24093	0.70271	0.0066282	0.221884
heatr5a	0.204109	0.27503	0.490207	0.00665802	0.221905
tmem144b	1.57338	3.66993	-4.28816	0.00664757	0.221905
abcf1	-0.117515	-0.21503	-0.237576	0.00665009	0.221905
brd2a	-0.27444	-0.229251	0.0408765	0.00669408	0.222343
gabbr1a	-0.946468	-0.671676	-0.350224	0.00670043	0.222343
bnip3lb	0.5093	0.361873	0.652108	0.00669993	0.222343
map11	-0.593773	0.0679221	-0.50659	0.00673698	0.223041
stard8	0.373293	0.15434	0.301544	0.00675082	0.223041
slc16a9a	2.16995	0.800554	0.443568	0.0067438	0.223041
sdk1a	-0.914787	-0.475755	0.101118	0.00678128	0.2234
tmem176l.4	-0.123767	0.758574	-0.0335824	0.00677711	0.2234
tmem45a	0.5994	0.229844	0.533145	0.00683075	0.224599
ryr3	-0.307198	0.403255	0.294112	0.00683739	0.224599
slc30a4	0.649516	0.324067	0.161985	0.00685088	0.224719
ednrab	-1.48769	0.0569427	-0.0824306	0.00687483	0.22518
hist1h2a4	-1.20966	-0.0156105	-1.13671	0.00689807	0.225617
gtf2a1l	0.531764	-0.915433	1.5397	0.00690937	0.225663
si:dkeyp-27e10.3	-0.836859	0.447496	0.738897	0.00693912	0.226311
sae1	-0.215336	-0.100693	-0.325622	0.00696094	0.226374
lonp1	-0.534067	0.434953	-0.583687	0.00695959	0.226374
slc18a3a	-3.07108	-0.0059821	0.0225285	0.00697278	0.226437
smarca5	-0.296984	-0.0832262	-0.163677	0.00699545	0.226586
slc30a1b	-0.168267	-0.0786695	0.985431	0.00699726	0.226586
hif1al2	3.11294	-1.21328	2.04424	0.00702688	0.227222
spp2	0.322681	0.31173	1.08495	0.00708769	0.228864
cplx2l	0.712648	0.250394	0.264673	0.00709977	0.22893
abcf2a	-0.442856	-0.180669	-0.264817	0.00713352	0.229693
tmem64	0.151387	0.756016	0.436079	0.00714677	0.229795
lnx1	-4.71194	-0.784384	-4.77152	0.00716357	0.230011
gpm6bb	1.08535	0.0385841	-0.0409029	0.00720645	0.231063
gpr19	1.24431	0.622324	0.238601	0.00723072	0.231515
ablim1b	0.116296	0.303724	0.414779	0.00725464	0.231955
igfbp2b	1.06633	0.764647	1.57013	0.0073291	0.232058
cops7a	-0.0819008	-0.221234	-0.422532	0.00730936	0.232058
bloc1s2	-0.671031	0.0358184	-0.0893812	0.00728742	0.232058
spon2b	-1.00761	-2.17982	-1.33406	0.00728663	0.232058
stm	0.201165	-0.37124	-0.035033	0.00730147	0.232058
si:ch211-160j14.2	2.66186	1.37094	-0.545943	0.00730975	0.232058
pclaf	-0.310306	-0.137161	-0.14439	0.00732736	0.232058
klf12a	2.44744	0.78186	-0.470045	0.00734595	0.232269
zp2.6	0.547728	-0.294608	-1.36331	0.00735966	0.23238
uckl1a	-1.01946	-0.685401	-0.213612	0.00739239	0.232768
zgc:101040	-0.544472	-4.68596	4.04983	0.007385	0.232768
dnajc21	-0.39591	-0.280539	-0.361504	0.00744617	0.234138
clu	-1.29154	0.601717	-0.346052	0.00747073	0.23431
il12bb	-1.61056	-1.31155	0.0768236	0.00747219	0.23431
ccdc85b	0.392012	0.272879	-0.00826319	0.00750263	0.234619
sar1ab	0.255918	0.657709	0.206981	0.00749382	0.234619
calm1a	0.304454	0.173083	0.0164021	0.00752913	0.234959
btr25	-0.886815	-0.770835	-0.339758	0.00753411	0.234959
uck2b	-0.133397	-0.146461	-0.405792	0.00759363	0.235847
glud1a	-0.0205599	0.591872	-0.0163974	0.00759011	0.235847
zgc:162182	-0.965633	0.755377	0.888343	0.00758074	0.235847
syncripl	-0.180168	-0.371225	-0.110202	0.00763287	0.236422
med13a	-0.0789291	0.339973	0.220196	0.0076312	0.236422
uts2r3	-0.680961	3.5762	0.362121	0.00765804	0.23688
lgals3b	0.552362	0.332922	-0.0497242	0.0077324	0.238856
ins	0.539415	-0.64237	-1.01497	0.00784523	0.240076
kalrna	-0.973982	-0.263624	-0.184945	0.00779792	0.240076
lamp2	-0.216855	-0.337729	-0.20431	0.00785342	0.240076
cabp2b	-0.70045	-0.466567	-0.531907	0.00779512	0.240076
psmb1	-0.0253596	-0.280307	-0.228922	0.00781116	0.240076
pprc1	-0.2861	-0.170096	-0.252829	0.00782373	0.240076
serpinh1b	0.0135626	-0.344745	-0.187901	0.00783334	0.240076
comp	-0.568202	0.0597185	0.137905	0.00785614	0.240076
bcl2l10	0.509852	0.602929	-0.031346	0.00788016	0.240487
fkbp10a	-0.634968	-0.79705	0.256382	0.00789758	0.240697
masp1	-0.636962	0.635782	0.493396	0.00792799	0.241301
zgc:158464	1.2027	0.207458	-0.15173	0.00795785	0.241887
lrrk1	0.270363	0.480583	0.59939	0.00802464	0.242018
ddx5	-0.239535	0.181944	-0.297551	0.00802585	0.242018
tuba8l4	-0.263474	-0.179373	-0.0908936	0.00802254	0.242018
wdr4	-0.303583	-0.422092	-0.420891	0.00798354	0.242018
fbxo43	0.467722	0.535949	1.11881	0.00802326	0.242018
msx3	-0.498949	0.791053	0.217116	0.00800127	0.242018
si:dkeyp-72e1.9	0.764241	0.0283446	-0.3773	0.00804424	0.242252
si:dkey-1c7.2	2.39066	2.92293	1.76429	0.00809227	0.242459
cnfn	0.613802	2.33393	2.09766	0.0080872	0.242459
pkma	1.14706	-1.46681	-0.210827	0.00809366	0.242459
srpk1b	-0.244016	-0.304463	-0.168462	0.00807974	0.242459
gm2a	0.145567	0.305868	-0.279705	0.00815982	0.24412
golt1a	-1.2527	-0.952886	5.51704	0.00819869	0.244962
fgfbp2b	2.59038	1.24563	0.156512	0.00821848	0.245125
usp19	-0.345116	-0.187472	-0.207788	0.00822566	0.245125
zgc:173587	0.461523	0.239899	0.39097	0.00828096	0.246451
ofd1	-0.162879	-0.43754	-0.0484321	0.00830546	0.246857
rab12	-0.532339	-0.106686	-0.534321	0.00832508	0.247118
gnsb	0.0153256	-0.493318	-0.504422	0.00836885	0.248095
exoc6b	0.564052	-0.0411588	0.0619975	0.00840407	0.248431
zgc:77287	0.469571	-0.165078	-0.507217	0.00839307	0.248431
eef2a.2	-0.805183	-1.72897	-1.09869	0.00841289	0.248431
thy1	0.579199	0.142714	-0.072883	0.00846965	0.248818
slc10a4	-0.897502	-1.49587	-0.261457	0.00846437	0.248818
olig4	-0.127944	0.70061	0.000411328	0.0084416	0.248818
zgc:173443	0.500444	-0.429873	-1.96504	0.00845529	0.248818
si:dkey-204f11.64	0.261466	0.265363	0.153349	0.00851411	0.249793
rab32a	0.464373	0.495278	-0.139079	0.00852475	0.249793
itga2b	-0.390235	1.30027	0.444097	0.00867852	0.25352
si:dkey-10f21.4	2.16676	0.592026	0.251799	0.00866941	0.25352
prpf40a	0.117152	-0.162209	-0.232302	0.00868532	0.25352
tmem205	1.07366	-0.391542	0.0183587	0.0087459	0.253956
cdkal1	-0.196772	-0.115404	-0.350939	0.00877377	0.253956
plekhh1	-0.0467513	-0.440957	-0.0989647	0.00877542	0.253956
kcnh6b	1.75843	0.385177	1.45367	0.0087683	0.253956
fuca1.1	-0.0201157	0.355078	0.0010855	0.00871681	0.253956
pigt	0.721144	-0.0287549	-0.124001	0.00875664	0.253956
zgc:112496	-0.382416	-0.172712	-0.521523	0.00877823	0.253956
bicd1a	-1.7839	-0.864331	-0.0416902	0.00880386	0.254375
si:dkey-117n7.4	-1.40315	0.0476499	-0.114605	0.0088258	0.254686
nos2a	0.278579	1.01398	0.718895	0.00889743	0.256384
baiap2l2b	-1.83994	-2.54622	-0.848231	0.00890716	0.256384
efnb3b	0.397793	-0.20707	-0.0759441	0.00899681	0.257689
ighv4-2	-0.910866	-0.672459	0.2888	0.00897841	0.257689
tcirg1b	0.366806	-0.24605	-0.0155828	0.009009	0.257689
neurod4	-0.484065	0.156992	-0.0472221	0.00898924	0.257689
slc25a33	-0.590289	0.283666	-0.041688	0.00900663	0.257689
rheb	0.318729	0.56261	0.318865	0.00902297	0.257765
avd	0.0445584	0.384213	1.4177	0.00903777	0.257865
lmtk2	-0.135918	-0.285539	-0.229026	0.00908513	0.258892
si:dkey-46i9.1	0.563273	-0.201206	-0.0312646	0.00914286	0.259241
smyd2b	-0.743079	-0.172124	0.028846	0.00913669	0.259241
snx7	0.432774	-0.477797	0.217174	0.00913751	0.259241
si:ch211-213a13.1	1.3068	0.804711	0.355773	0.00911282	0.259241
rsrp1	-0.306001	-0.271136	0.13658	0.00917995	0.259647
cacna1bb	-0.35455	0.0764951	0.512354	0.00917552	0.259647
tex261	-0.32036	-0.131753	-0.314619	0.00923927	0.259651
c3a.5	-0.0233864	2.247	0.514814	0.00927987	0.259651
grid2	-1.33784	-0.298178	-0.543602	0.00920636	0.259651
cfl1l	0.127534	0.333633	0.119305	0.00923963	0.259651
si:dkey-244a7.1	0.200611	0.677574	-0.0800242	0.0092826	0.259651
zgc:112964	-0.981787	0.560484	0.157415	0.00926513	0.259651
zgc:110286	2.87209	2.56548	0.846349	0.00921611	0.259651
si:dkey-15h8.17	0.751964	0.552845	0.283069	0.00927395	0.259651
tnni2a.4	-0.0693744	0.79888	0.10386	0.0092635	0.259651
usp44	-0.142337	-0.0721213	-0.428117	0.00930609	0.259989
ndor1	-0.58367	-0.219264	-0.2817	0.00951194	0.263138
srgap3	0.41939	-0.167173	-0.0609797	0.00948827	0.263138
rnf24	0.584664	0.141023	0.109689	0.00947239	0.263138
tmem37	4.16589	0.424118	3.14479	0.00953424	0.263138
zgc:113232	-0.852001	0.188389	0.113704	0.00953183	0.263138
si:rp71-77l1.1	0.71358	0.310883	0.21164	0.00953174	0.263138
ankef1a	0.46293	1.03736	1.29382	0.00949082	0.263138
mis18bp1	-0.16051	-0.328939	-0.0813727	0.00951809	0.263138
cftr	-0.219779	0.00682768	0.671009	0.00948403	0.263138
ak3	0.303465	0.329808	0.120479	0.00951048	0.263138
cox5b2	-4.38744	3.11943	1.98102	0.00954834	0.263209
znfl1k	1.19328	0.0575947	-0.404666	0.00956328	0.263302
dus1l	-0.247185	-0.356866	0.0826173	0.0095935	0.263497
tnfaip2a	0.533512	0.618417	0.0296579	0.0095887	0.263497
si:ch211-204c21.1	-0.510016	-0.351457	-0.256569	0.009626	0.264072
tmx3b	-4.86673	-1.66246	3.44206	0.00969169	0.265555
wdr45b	0.632893	0.237447	-0.173026	0.00972339	0.265825
grin2da	0.0503882	-0.139165	-0.676175	0.00972487	0.265825
slc25a25a	-0.507002	-0.18131	0.00652018	0.00981944	0.267385
asb6	0.188816	-0.418736	-0.992865	0.00981634	0.267385
cyp2x7	0.355032	-0.457422	-0.378733	0.00982886	0.267385
amn1	-1.36493	-0.565161	0.0358332	0.00981682	0.267385
snrpa1	-0.0617014	-0.174368	-0.264178	0.00986178	0.267439
rhobtb4	-2.01329	-0.686317	0.0854563	0.00991295	0.267439
gc	1.05847	1.47912	1.03977	0.00990246	0.267439
grb2b	0.0279767	0.286905	0.108194	0.00985976	0.267439
si:ch73-31d8.2	-0.148715	1.38648	0.349953	0.00988718	0.267439
si:dkeyp-110a12.4	-1.43697	0.14291	-0.37607	0.00991064	0.267439
npy8ar	2.60015	3.8373	4.17905	0.00988567	0.267439
moto	0.152838	2.23017	0.124857	0.00995669	0.268209
krt4	0.16437	0.185014	0.129845	0.00996502	0.268209
adprm	0.131394	0.0361344	-1.87781	0.0099832	0.268381
syngr3a	-0.509745	-0.508512	0.0329713	0.0100105	0.268797
pef1	0.0629044	0.524613	-0.598493	0.0100289	0.268974
ephb4b	-0.224689	0.717656	-0.190343	0.0100483	0.269179
si:ch211-151o1.4	0.203387	-0.63889	0.112386	0.0100719	0.269494
snai1a	0.395705	0.270427	0.259682	0.0101138	0.270298
ppp1r15a	0.805855	-0.110133	0.57429	0.0101455	0.270829
hnrnpub	-0.211336	-0.194139	-0.106566	0.0101596	0.270887
znf207a	-0.202637	-0.223575	-0.0876127	0.0101988	0.271298
zgc:113142	-0.556459	1.05569	0.800173	0.010192	0.271298
atp2b3b	-0.616477	0.287396	0.0271306	0.0102299	0.271807
si:ch211-74f19.2	0.237107	0.301506	0.176971	0.0102662	0.272454
xirp2a	-0.729057	0.170161	0.0322634	0.01028	0.272504
dmc1	-0.589655	-1.93494	0.686769	0.0102957	0.272604
bcl7bb	-0.0452066	0.826143	-0.126753	0.0103092	0.272643
hmga2	-0.847559	-0.0626434	-0.0523143	0.0104064	0.272661
dpp7	0.398434	0.0788104	-0.0534711	0.0103683	0.272661
atp6v1g1	0.272152	0.254998	0.0514958	0.0104228	0.272661
sh2b1	-0.127447	0.432895	-0.0205731	0.0104003	0.272661
pcid2	-0.0486368	0.714322	0.366652	0.0103421	0.272661
kpna3	-0.246442	-0.125027	-0.233924	0.0104295	0.272661
pou2f1b	-0.0114848	0.348634	0.144607	0.0104	0.272661
snx17	0.270348	-0.402771	-0.359017	0.0104254	0.272661
ren	-0.729433	0.338943	0.704186	0.0104209	0.272661
srp14	0.122909	-0.241699	-0.389099	0.0103318	0.272661
sys1	-0.210012	1.41369	0.0918321	0.0104906	0.273945
angptl2b	-0.421577	-0.262691	-0.0845468	0.0105165	0.274307
atp6v1e1b	0.440204	0.00556396	-0.0210328	0.0105988	0.274918
si:cabz01040626.2	3.45875	3.86368	-3.55814	0.0106526	0.274918
vhl	0.660615	0.0933996	0.21758	0.0106414	0.274918
si:dkeyp-73d8.8	0.446143	4.76821	3.58023	0.0106605	0.274918
si:ch211-215e19.8	-0.121264	2.04336	-0.502545	0.0106249	0.274918
ankrd37	0.751875	0.619627	0.873997	0.0106042	0.274918
hs6st2	-0.188454	0.437637	-0.212077	0.0106593	0.274918
poglut3	-0.105277	-0.335035	-0.291311	0.0105922	0.274918
si:dkeyp-122a9.1	-1.15318	4.39149	-4.80353	0.0105972	0.274918
pdia3	0.0184789	-0.197414	-0.244228	0.0105595	0.274918
wasf3b	0.331091	0.0794539	0.136206	0.0106946	0.275487
sumo3b	-0.254656	-0.221883	-0.0989335	0.010752	0.276651
si:ch211-106n13.3	-1.16178	-0.0363344	-3.15637	0.0108655	0.278556
psmc1b	0.0259091	-0.257494	-0.36698	0.0108657	0.278556
pigb	0.703045	0.707922	0.109896	0.0108749	0.278556
si:ch73-1a9.4	0.307326	0.261889	0.0980123	0.0108453	0.278556
rad50	-0.0210806	-0.319024	-0.320212	0.0109175	0.278709
eva1ba	-0.0933843	-0.257174	-0.4931	0.0109136	0.278709
stx1b	-0.543065	0.0768758	0.0224329	0.0109085	0.278709
mid1ip1a	0.261543	-0.230443	0.297336	0.0109672	0.279665
slc23a3	0.892114	-0.0449988	-0.493332	0.0109989	0.279846
si:ch211-117c9.5	1.16667	0.560136	0.505256	0.0109906	0.279846
clpxa	0.110742	0.377858	0.299264	0.0110328	0.279947
ctdnep1a	-0.510332	-0.260112	0.288106	0.0110548	0.279947
steap4	-0.15642	1.05804	0.660621	0.0110643	0.279947
lipg	-0.431814	-0.00754797	0.139035	0.0110523	0.279947
si:dkey-40g16.6	0.902153	4.23965	-4.94251	0.0110494	0.279947
helb	0.382765	-0.249852	0.256263	0.0110948	0.280213
top1l	-0.143699	-0.141466	-0.230866	0.0110994	0.280213
taco1	1.38612	-0.64315	-0.298029	0.0111311	0.280393
rtn2b	-1.90478	1.1944	0.503947	0.0111295	0.280393
bcl7a	-0.163869	-0.199211	-0.174131	0.011172	0.281004
cacng1a	-1.10464	0.324108	0.000866747	0.0111814	0.281004
lama1	0.024065	-0.337879	-0.69214	0.0111923	0.281004
mknk2a	-0.255574	-0.516639	0.306331	0.0112347	0.281758
fam210b	0.183841	0.418865	0.344074	0.0112531	0.281909
baiap3	0.652069	-1.1266	-0.0974455	0.0113447	0.283332
sugt1	-0.206457	-0.200186	-0.365638	0.0113697	0.283332
abce1	0.0234921	-0.216719	-0.269195	0.0113541	0.283332
adrb2b	-3.01511	-0.0140481	0.334273	0.0113654	0.283332
cox8b	-0.102933	2.54027	-0.382046	0.011372	0.283332
larp4ab	-0.335745	-0.0356762	-0.0772574	0.0114399	0.283568
sirt6	0.242818	-0.236801	-0.265892	0.0114141	0.283568
sh3glb2a	-0.973682	-1.02708	-1.76	0.0114431	0.283568
vezf1b	0.342017	0.0507481	0.18905	0.0114437	0.283568
rtca	-0.291935	0.163386	-0.121506	0.0114141	0.283568
nupr1a	0.355402	0.324009	0.0520338	0.0115874	0.283668
tars1	-0.0927023	-0.195015	-0.290162	0.0115481	0.283668
dnajb14	-0.130193	0.687393	0.0920225	0.0115434	0.283668
prokr1a	-0.95273	-0.404639	-0.286786	0.0115214	0.283668
agps	-0.0698182	-0.470846	-0.267028	0.0115961	0.283668
ep400	-0.187224	-0.34029	-0.297261	0.0115922	0.283668
zgc:174904	0.40497	0.354646	0.0785214	0.0115971	0.283668
zgc:113424	1.47666	-3.80213	4.68463	0.0115498	0.283668
or133-5	-0.0258044	1.51953	-0.392546	0.0114794	0.283668
inavab	-0.0815439	0.5917	0.330593	0.0115962	0.283668
triap1	-0.49574	-0.0302985	-0.211211	0.0115495	0.283668
scospondin	0.00910145	-0.221592	1.2194	0.0115282	0.283668
fbxo3	0.0534732	-0.0434116	-0.821739	0.0116192	0.283791
aasdh	-0.555334	0.260231	0.81162	0.0116394	0.283791
thsd7aa	-0.664444	-0.0775364	0.0188278	0.0116388	0.283791
zgc:86811	-0.0642861	0.690098	-0.355587	0.0116624	0.283845
chia.2	-0.704859	0.510828	1.5729	0.0116666	0.283845
trim16	0.703844	-0.0852397	-0.232307	0.0116832	0.283947
si:ch211-256e16.11	-1.30875	-2.37271	-0.941372	0.0116973	0.283987
adamts12	-0.760561	-0.334203	0.136033	0.0117417	0.284633
si:ch211-244a23.1	-0.964727	-0.13214	-0.105168	0.011751	0.284633
aox5	0.689718	1.00821	0.100666	0.0117614	0.284633
dctd	0.317349	0.207024	0.395904	0.0118019	0.285116
zgc:153901	-0.315072	-0.848667	-0.422283	0.0118063	0.285116
slc38a8b	-1.70674	-0.052178	0.0461145	0.0118456	0.285159
usp37	-0.378393	-0.158085	-0.336335	0.011843	0.285159
sart1	-0.230379	-0.140097	-0.148166	0.0118315	0.285159
arhgap27l	0.724119	0.187614	-0.291179	0.0119367	0.2866
znf1143	-0.609273	-0.938225	-0.884659	0.0119783	0.2866
ctss2.2	-0.190968	0.843084	-0.682881	0.0119698	0.2866
si:ch211-103n10.5	3.40846	0.69516	-0.329074	0.0119577	0.2866
zgc:154055	0.343501	-0.324708	0.96203	0.011981	0.2866
cers5	0.497242	0.440739	0.460861	0.0119312	0.2866
irf5	0.386457	0.299643	-0.916064	0.0120214	0.286803
eif4a1b	0.191449	0.263008	0.180169	0.0120529	0.286803
kdelr3	-0.810036	1.03728	0.292777	0.0120624	0.286803
ttyh3a	0.183596	0.302755	0.225936	0.0120649	0.286803
eef1g	0.103496	0.201732	0.139438	0.0120127	0.286803
fbxo44	0.129403	0.273413	0.974643	0.0120481	0.286803
znf536	0.1388	0.347359	0.156334	0.0120895	0.287
nat10	0.186446	0.253883	0.064824	0.0120984	0.287
plekhj1	0.403399	0.391737	0.187258	0.0121187	0.28706
gdf10b	2.60327	4.22688	-1.98153	0.0121261	0.28706
si:cabz01101003.1	0.776106	0.527899	-0.011495	0.0121426	0.287152
clocka	-0.622188	0.0670477	0.372769	0.0121982	0.288168
fam49a	0.267416	0.29953	-0.0845918	0.0122726	0.289626
b4galnt4b	-0.0995962	0.414684	1.03116	0.012335	0.289941
marveld3	-0.481076	-1.56204	-1.20131	0.0123225	0.289941
grapa	-1.53032	0.33181	-0.641926	0.0123686	0.289941
nacad	-2.47758	-0.326156	-0.0707183	0.012323	0.289941
chrnb4	-1.6065	-3.56507	0.0799293	0.0123616	0.289941
ablim2	0.424438	-0.927054	0.306637	0.012375	0.289941
smad7	-0.225956	0.466584	0.205205	0.0123554	0.289941
wnt5b	-0.107862	-0.992607	0.0806389	0.0123878	0.289942
gas2l3	0.254161	1.64559	0.460965	0.012446	0.290114
ostf1	0.32622	0.167175	-0.00534365	0.0124149	0.290114
onecut1	0.530394	0.20893	0.0576255	0.0124263	0.290114
nhsa	-0.585454	-1.0199	-0.819691	0.012434	0.290114
tmpoa	-0.106265	-0.286249	-0.206627	0.0126336	0.291917
si:dkey-67c22.2	-0.095377	-0.236578	-0.0972181	0.0125571	0.291917
tmsb1	0.297453	0.120162	0.0754733	0.0125921	0.291917
aldob	0.374965	0.0366275	0.220542	0.0126117	0.291917
si:dkey-182i3.10	-0.139553	1.10916	0.532788	0.0126205	0.291917
adrm1	-0.275614	-0.205013	-0.272907	0.0125514	0.291917
spryd3	0.531861	-0.0826408	0.259308	0.0126386	0.291917
nop16	0.122674	-0.175088	-0.319878	0.0126379	0.291917
gna15.4	-1.79933	-0.659827	-4.66979	0.012606	0.291917
lrrc3ca	-5.06651	0.376671	-3.83397	0.0126844	0.292383
arhgap29a	0.120926	-0.766928	0.237008	0.0126837	0.292383
abhd18	-0.948438	0.0920575	0.389216	0.0127043	0.292545
nup153	-0.133021	-0.30357	-0.0952987	0.0127243	0.292711
ak4	0.655141	0.13763	0.13625	0.0127996	0.292733
rbms1b	-0.879947	-0.868982	1.10217	0.0128152	0.292733
setd3	-0.139177	-0.409451	0.0470897	0.012787	0.292733
paqr7a	-0.305641	1.7084	0.0147929	0.0127713	0.292733
chordc1a	-0.295721	-0.398565	-0.118851	0.012761	0.292733
akap13	-0.0225449	-0.307352	-0.183985	0.0127792	0.292733
wt1a	-0.717215	-0.189563	0.564742	0.0128095	0.292733
tmem88b	-0.834412	0.122933	0.208811	0.0128432	0.292788
fance	-0.954251	-0.37927	-0.254357	0.01284	0.292788
kpna1	-0.343495	-0.039853	-0.343135	0.01288	0.293331
cntnap3	0.222767	-2.30278	0.495985	0.0129203	0.293957
fam193b	-0.320471	-0.190577	-0.104641	0.0129943	0.294836
trim35-30	1.83559	0.908969	1.24701	0.0129978	0.294836
ahrra	0.234374	-5.34934	1.89394	0.0129952	0.294836
zgc:162952	3.12356	-2.78452	4.23201	0.0130434	0.294947
cyp1a	1.32727	-0.394739	0.0569429	0.013022	0.294947
rapgef5a	-1.25219	1.15882	1.74847	0.0130544	0.294947
sec61g	0.35313	0.161699	-0.0975497	0.0130457	0.294947
si:dkey-261p22.1	5.00559	1.34655	0.787294	0.0131125	0.295967
scinla	0.688436	0.572821	0.00284745	0.0131537	0.296368
tmem151ba	0.0845261	1.61592	0.877311	0.0131563	0.296368
taar18d	0.0219581	1.0978	0.53032	0.0131718	0.296425
ccser2b	0.0387766	0.321832	0.570206	0.0132424	0.297719
si:dkey-243i1.1	-0.19625	-0.580216	0.0219063	0.0133507	0.299783
cyp11a1	0.138358	-0.522459	0.43684	0.0133605	0.299783
nuak1a	-0.562535	-0.608322	-0.837107	0.0134176	0.300071
ciz1a	-0.969715	-1.35897	-0.830786	0.0133987	0.300071
s100a10b	0.01925	0.441715	0.137154	0.013426	0.300071
xdh	-0.115297	0.668945	0.701172	0.0134047	0.300071
actr6	-0.101192	0.620012	0.364596	0.0134549	0.300422
mob2a	0.427407	-0.247328	-0.362383	0.0134774	0.300631
tradv41.0	3.59515	0.0730957	1.58083	0.0135151	0.300663
si:ch211-219a4.3	-0.0520802	0.58291	0.859214	0.0135129	0.300663
psmg1	-0.0787207	0.0270188	-0.543696	0.0135184	0.300663
seta	-0.122154	-0.12682	-0.207318	0.0135557	0.301154
smc4	-0.131794	-0.19992	-0.184611	0.0135669	0.301154
si:ch211-113a14.11	-0.003939	-0.539039	-0.551065	0.0136001	0.301596
casp8	0.170502	0.18104	0.904825	0.0137236	0.302333
uqcrc1	-0.0567352	0.304377	-0.146281	0.0137035	0.302333
ppp2r3a	-0.464139	0.174512	0.294663	0.0136938	0.302333
arl6	0.270507	-0.295703	0.433839	0.0136663	0.302333
si:dkey-24i24.3	0.205336	0.861413	0.429698	0.0137151	0.302333
hibadha	0.00138111	1.25639	-0.259084	0.0137261	0.302333
thap12a	-0.115246	-0.229971	-0.392155	0.0136574	0.302333
ddhd1b	-0.782602	-0.63626	0.357068	0.0137419	0.302388
csnk1g1	-0.209864	0.24037	0.335208	0.0138453	0.303847
nat14	0.576516	0.423713	0.0880279	0.0138248	0.303847
mapre1a	-1.73299	0.353183	-1.54942	0.0138482	0.303847
znf972	-3.63109	-2.00484	-0.862471	0.0138941	0.303976
dachb	0.906572	0.625441	0.180999	0.013891	0.303976
mtres1	0.136713	-0.22416	-0.451979	0.0138744	0.303976
si:cabz01030277.1	0.0798176	-0.979755	2.6686	0.0139223	0.304272
zdhhc13	0.493447	0.228571	0.0286736	0.0139343	0.304272
si:dkey-88n24.12	-0.0570062	0.629105	1.01839	0.013989	0.305174
spsb4a	-0.475411	0.0905042	-0.390852	0.0140241	0.305648
col8a1a	0.350701	-0.799863	-0.284074	0.014045	0.305811
zgc:111983	0.276387	0.904654	0.549643	0.0140895	0.306283
rgcc	0.346178	0.239233	0.187215	0.014107	0.306283
srsf2a	-0.173477	0.14663	-0.183071	0.0141025	0.306283
slc25a32a	0.29335	0.0150398	0.504112	0.0141306	0.306503
jam2a	-0.657024	-0.0331033	-0.08965	0.0141465	0.306557
tmem41ab	3.60256	0.76516	0.75504	0.0142382	0.308025
fabp11a	-0.157573	0.426377	-0.239952	0.0142413	0.308025
col14a1a	-0.472304	-0.140445	0.110904	0.0142807	0.308585
mylpfb	0.348168	0.533661	-0.0757933	0.0143134	0.308726
stard3	0.293922	0.313294	-0.120858	0.0143143	0.308726
nkx2.9	-0.519066	0.460088	-0.118751	0.0143504	0.309212
ndrg2	0.224124	0.305411	0.158654	0.0144213	0.310154
erbb4b	-0.208492	0.236988	0.796854	0.0144152	0.310154
raf1a	0.737511	0.687748	-0.0909658	0.0144859	0.311249
kif1aa	-0.676623	0.0148557	0.0277929	0.0146145	0.311678
hjv	-0.445201	0.0199794	0.0533688	0.0145577	0.311678
rps8b	-0.469088	-2.54116	4.79155	0.0145673	0.311678
sptb	-1.04627	-0.0996674	0.0608348	0.0146152	0.311678
ccdc127b	-1.01077	0.0954336	-0.640095	0.0145616	0.311678
si:ch211-281l24.3	-1.00027	-0.538648	-0.683073	0.014598	0.311678
map3k22	-0.570475	1.09347	0.312711	0.0145874	0.311678
si:ch211-183d21.1	0.591265	0.303893	0.121922	0.014609	0.311678
foxe3	0.00217788	0.563503	0.958443	0.0146324	0.311709
plpbp	0.165886	0.846118	0.180775	0.014644	0.311709
si:dkey-88j15.3	1.4064	2.18815	1.86955	0.0147098	0.31226
si:ch211-105j21.9	0.554239	0.171015	0.575323	0.0147003	0.31226
ccdc12	-0.123027	-0.210997	-0.269816	0.014711	0.31226
cfap410	0.909765	0.238904	0.998004	0.0147283	0.312337
smarcd2	1.06244	0.085219	-0.223413	0.0147527	0.312563
zgc:158423	-1.53389	0.42781	1.47329	0.0148198	0.313643
oxsr1b	0.382372	0.0779748	0.278877	0.0148312	0.313643
ttk	-0.0437053	0.353152	0.105124	0.0148795	0.314372
prkcaa	0.475841	-0.126565	0.172391	0.0149256	0.314962
ggact.2	0.676211	0.943751	0.293668	0.014935	0.314962
cdk5rap3	0.382312	0.0411887	-0.185688	0.0149951	0.315936
si:ch73-167f10.1	0.896852	-0.471853	0.565084	0.0150365	0.31613
hipk3b	0.566925	0.102226	0.172584	0.0150503	0.31613
zgc:103438	1.87533	-0.178998	0.306084	0.0150597	0.31613
si:dkey-202l22.6	3.08126	1.47233	2.06489	0.0150457	0.31613
si:ch73-266f23.3	-0.280157	0.24351	-0.442957	0.0151278	0.316899
si:ch211-106h4.5	-4.07988	0.686841	2.63131	0.0151237	0.316899
akap17a	0.350749	0.266315	0.294523	0.0151798	0.316899
si:ch1073-44g3.1	-1.72929	2.06189	-4.45611	0.0151504	0.316899
rem1	0.0769511	-0.646312	0.572096	0.0151591	0.316899
si:ch211-276f18.2	-1.03832	-2.79418	-0.959373	0.0151718	0.316899
serpinb1	0.877545	0.313712	-0.160971	0.0152471	0.318013
hspa4a	-0.44011	-0.186463	-0.27461	0.0152913	0.318642
si:dkey-125e8.5	2.32938	-4.17175	-4.15315	0.0153618	0.31982
hexb	0.000750505	0.485877	0.1584	0.0154212	0.320012
hbae1.1	-0.556508	0.031027	0.524001	0.0155199	0.320012
gpbp1l1	-0.0816973	-0.319236	-0.370733	0.0154596	0.320012
kif5ba	0.00306567	-0.321377	-0.339189	0.0155194	0.320012
efr3bb	-0.399578	-0.34582	-0.0602035	0.0153979	0.320012
ccser1	0.160881	0.204162	0.831446	0.0154546	0.320012
dnai2a	1.20699	1.00586	1.69473	0.0155254	0.320012
si:dkey-42l23.4	4.31116	3.69053	-1.18012	0.0154451	0.320012
c7b	0.175013	0.638745	0.515894	0.0154787	0.320012
crcp	0.512075	-0.0441976	1.0762e-06	0.0154747	0.320012
fgf21	-2.61663	-0.0855021	-4.79541	0.0155168	0.320012
trim25	0.0163192	0.614677	0.931778	0.0155578	0.320101
zgc:110269	0.198515	0.53745	0.361262	0.0155508	0.320101
zgc:113209	-0.392875	-0.808035	-0.21256	0.0155783	0.320233
dagla	-0.244654	-0.695185	0.117285	0.0156483	0.321093
fam120a	0.320658	0.217904	0.280211	0.0156384	0.321093
nmt1a	0.171568	0.265088	-0.0121058	0.0158145	0.323745
lmo2	0.594439	-0.0462813	0.117373	0.0158201	0.323745
slc7a3a	0.293832	0.547809	-0.0116939	0.0158201	0.323745
si:ch211-139a5.9	-2.11329	0.655117	0.118018	0.0158727	0.324305
si:dkey-12l12.1	1.29049	-0.144741	0.934725	0.015876	0.324305
arrb2b	0.0637344	0.309965	0.292373	0.0159299	0.324518
si:ch211-287c22.1	0.122864	2.53065	1.52843	0.0159414	0.324518
trim55a	0.4171	0.596237	0.344786	0.015918	0.324518
si:ch211-226h8.14	0.157402	0.0314679	0.762978	0.0159433	0.324518
sptbn2	-0.0682121	-0.367768	-0.1495	0.0159883	0.324663
tmem220	-0.802889	-0.62523	5.25927	0.0160491	0.324663
ptmab	-0.0456056	-0.153537	-0.178786	0.0160919	0.324663
tox4a	-0.0175964	-0.415287	-0.0804766	0.0160621	0.324663
mxd4	0.676889	0.0342615	0.301309	0.0159998	0.324663
psma8	0.0604364	-0.20949	-0.310835	0.0160705	0.324663
fermt1	0.278611	0.104759	0.263375	0.0160204	0.324663
ppp1r15b	-0.703585	0.834012	3.28536	0.016061	0.324663
ddx49	-0.229283	0.127416	-0.220921	0.0160999	0.324663
zgc:101569	-0.0566381	-0.628373	-0.739436	0.0161071	0.324663
zgc:162928	-0.679561	-0.109673	0.0794266	0.0160712	0.324663
nes	-0.395711	-0.0773549	-0.035898	0.0161644	0.325003
st3gal5	0.00290583	0.356036	-0.69972	0.0161589	0.325003
nkx1.2lb	-1.36028	2.81993	0.881183	0.0161728	0.325003
ggcta	-3.96248	-2.25978	2.65416	0.016181	0.325003
gpx3	-0.185727	1.07933	1.23417	0.0162158	0.32529
si:dkey-261h17.1	-0.503212	-0.529092	-0.539251	0.0162238	0.32529
tent5ba	1.01567	-0.116505	0.0932592	0.0162607	0.325743
etnk1	-0.0442842	0.75215	0.104797	0.0167684	0.326195
kdm7aa	0.360246	-0.12402	0.0162238	0.0167541	0.326195
znf1138	4.8175	-0.304699	3.17408	0.0167666	0.326195
si:dkey-185m8.2	-0.837298	0.863991	0.0809054	0.0167922	0.326195
zgc:165481	-5.15781	-1.19316	-1.44877	0.0164329	0.326195
lsp1b	-0.135757	-0.248557	-0.2469	0.0165946	0.326195
gabarapa	0.0684466	0.370221	-0.0801112	0.0166619	0.326195
cox6a2	-1.33326	-0.446823	1.69282	0.0166279	0.326195
zeb2b	0.523744	0.115904	0.256558	0.0165407	0.326195
atp7b	4.04454	0.940525	0.355389	0.0166975	0.326195
ackr3b	-0.0520086	0.479116	0.0143659	0.0163616	0.326195
znf654	0.260656	-0.133415	0.0697226	0.0164244	0.326195
dbi	0.158337	0.218029	-0.171306	0.0165854	0.326195
tuba8l3	-0.94099	0.0700104	0.0369729	0.0164219	0.326195
nrp2b	-0.131656	0.332567	0.195225	0.0166443	0.326195
tnfaip6	-1.09749	1.03175	-1.55565	0.0167984	0.326195
slc50a1	-0.476241	-0.090072	1.84298	0.0166714	0.326195
slc45a4b	-0.317631	0.724929	-0.459062	0.0167231	0.326195
snip1	-0.359182	-0.217873	-0.00380175	0.0166455	0.326195
b4galt6	-0.0769612	-0.373512	0.113698	0.0164863	0.326195
lmx1a	1.1889	-0.000975538	-0.371351	0.0165405	0.326195
hadhaa	0.0839485	0.680742	0.0301368	0.0166998	0.326195
atp6v1d	0.432973	-0.0317242	-0.112121	0.0167594	0.326195
babam2	0.133945	0.554523	0.00125206	0.0164818	0.326195
gabrg1	-2.12909	-4.59477	-3.57248	0.0167399	0.326195
phf5a	-0.291458	-0.035327	-0.194672	0.0166418	0.326195
adgra1a	1.04282	0.337806	-0.242846	0.0166443	0.326195
si:ch211-133n4.4	-0.111343	-0.224691	-0.346421	0.0163369	0.326195
btr26	-1.54057	-1.5077	-0.374738	0.0163853	0.326195
adamts15b	-0.369047	-0.98862	0.149914	0.0165337	0.326195
si:dkey-23k10.5	0.190492	-1.0166	0.91084	0.0167887	0.326195
sulf2a	-0.553125	-0.0428441	-0.175065	0.0164345	0.326195
atp6ap1la	0.494702	0.260518	1.58618	0.0165774	0.326195
fbn2a	0.456669	-0.843469	-0.287963	0.0166738	0.326195
rdh5	0.330561	0.757929	0.515059	0.0164182	0.326195
si:ch211-236l14.4	-0.236943	-0.0421428	0.711774	0.0165324	0.326195
ifrd1	-0.465616	0.0812791	-0.0616452	0.016823	0.326394
frem2a	0.220467	0.196984	0.21043	0.0168423	0.326491
tor1l3	-0.541807	-2.784	2.04023	0.0169072	0.327234
aspm	-0.0435662	-0.18847	-0.236736	0.0169093	0.327234
rsph4a	0.347191	0.96446	-0.886776	0.0169478	0.327701
si:dkey-156k2.4	4.37854	2.76999	-1.37518	0.0170001	0.328328
zgc:113442	-0.383731	0.59396	-0.604835	0.0170234	0.328328
knl1	0.0376669	-0.381844	-0.193269	0.0170175	0.328328
plin1	0.0436063	0.154246	0.750558	0.0171008	0.329347
tec	0.331739	-3.72332	-0.797016	0.0171052	0.329347
ftr82	0.213782	0.115919	0.409322	0.0171362	0.329666
si:dkeyp-32g11.8	1.74234	-2.09815	-3.0048	0.0171545	0.32974
ercc6l	-0.0481119	-0.18689	-0.339709	0.0171894	0.329854
si:ch211-113a14.24	-0.388681	-0.550973	-0.0798654	0.0171851	0.329854
atp1a1a.3	-1.05784	0.0627882	0.269982	0.0172187	0.330138
si:ch211-162i8.4	1.15429	-0.389201	-5.11021	0.0172701	0.330534
fabp2	0.26301	0.0465346	0.298227	0.0172749	0.330534
fryb	0.179232	0.480657	-0.0266066	0.0172828	0.330534
cyp26b1	0.33177	0.137938	-0.0215419	0.0173364	0.331117
ralbb	-0.210705	-0.243285	-0.241535	0.0173423	0.331117
si:dkey-77f5.13	0.0653984	-0.0442036	0.852013	0.0174179	0.332281
maff	-0.388061	0.679856	-0.109951	0.0174926	0.333427
mtpn	-0.27195	0.0947405	0.189031	0.0179129	0.33365
si:ch211-161n3.3	-0.811248	-0.425695	1.37376	0.0183382	0.33365
si:dkeyp-123a12.2	3.09789	-1.93519	-4.14207	0.0183159	0.33365
znf1015	-0.409597	-0.162401	-0.282408	0.0177771	0.33365
si:ch211-165i18.2	-0.315024	-1.01126	2.50578	0.0180386	0.33365
si:dkey-262g12.10	0.185105	-0.442236	-0.524519	0.0177763	0.33365
si:dkey-28d5.4	4.90966	1.24399	3.14071	0.0180755	0.33365
slc7a8a	0.369012	0.183741	0.224824	0.0179515	0.33365
ap3m2	0.684607	0.719039	0.252582	0.01813	0.33365
kremen1	-0.934056	-0.121941	-0.557682	0.018325	0.33365
paxx	0.0684154	1.04081	0.396676	0.0181454	0.33365
enc1	-0.204713	0.0491008	0.206454	0.0179933	0.33365
edil3a	0.443262	0.494759	0.28067	0.0182126	0.33365
zswim7	0.592093	-0.355791	-0.871843	0.0176359	0.33365
si:dkey-251i10.1	-4.73156	1.29304	-1.90552	0.0175644	0.33365
arl6ip4	-0.12638	-0.0632288	-0.558918	0.018196	0.33365
atp2a1	-0.408496	0.518503	0.147421	0.0181197	0.33365
si:dkey-66i24.9	0.0825618	-0.0302678	-0.458652	0.0183777	0.33365
rcn3	-0.101925	-0.311746	-0.195251	0.0183762	0.33365
si:dkeyp-72e1.7	-2.62061	0.166171	-0.391369	0.0183825	0.33365
iqck	-0.0466095	-0.806913	-1.06404	0.0179614	0.33365
pde4ca	-0.824885	-0.246137	0.173314	0.0180787	0.33365
ugt5b3	2.33935	-3.84422	-4.47897	0.017966	0.33365
slc15a1a	-0.221738	-0.129899	0.718534	0.0179441	0.33365
chaf1b	-0.376219	0.205745	-0.0747106	0.0183084	0.33365
myl1	-0.442632	0.238273	0.0405164	0.0181616	0.33365
popdc3	-0.648091	-0.201178	0.335411	0.0180054	0.33365
ino80c	0.439838	0.0288989	0.187978	0.0179579	0.33365
si:ch211-113g11.6	-2.19231	0.604436	-0.246628	0.0176498	0.33365
fhl3a	0.47361	0.603467	0.279424	0.0181676	0.33365
daam1b	0.0904391	-0.417327	-0.104331	0.0180817	0.33365
opn5	3.25896	0.39012	-2.91205	0.018244	0.33365
cpsf2	-0.164567	-0.163527	-0.2113	0.0177234	0.33365
nt5dc2	0.38372	0.144365	0.0333229	0.0176541	0.33365
cyp1c2	1.56977	-3.54756	5.01658	0.0178885	0.33365
ppie	0.0471492	0.789783	-0.124178	0.0175891	0.33365
si:ch211-276i12.9	0.338691	-0.0939514	0.266462	0.0178026	0.33365
ldb2a	-0.532987	0.13272	-0.2334	0.0180598	0.33365
sorbs1	-0.460721	-0.137889	0.0544191	0.0175685	0.33365
rbm7	0.0561437	0.121523	-0.353095	0.0176715	0.33365
eppk1	-0.00197197	-0.356768	0.0276549	0.0179221	0.33365
abcg1	-1.23649	-0.24911	0.274377	0.0177626	0.33365
urb1	0.308509	-0.219028	0.179003	0.0175897	0.33365
aplp1	-0.800986	0.0611516	-0.0127832	0.0183803	0.33365
kif3b	0.59383	-0.151416	0.113723	0.0177685	0.33365
zgc:154075	-0.39229	1.60178	0.946179	0.0178569	0.33365
si:ch73-302a13.2	0.214614	0.32351	0.715308	0.0181422	0.33365
pcxa	0.36753	0.284234	-0.0373638	0.0180589	0.33365
actn3a	-0.627917	0.0117934	0.0664086	0.0180432	0.33365
myog	-1.16788	-0.100724	-0.0874379	0.0183089	0.33365
eif4a3	-0.0492359	-0.227214	-0.250926	0.0183582	0.33365
tpm2	-0.305855	0.113582	0.153829	0.0179573	0.33365
hhla2a.1	-0.742886	0.42162	-0.00808104	0.0176395	0.33365
cct5	-0.453659	0.354762	0.100781	0.0177109	0.33365
nubp2	-0.0124367	0.476224	-0.387722	0.0181914	0.33365
si:ch211-250k18.7	-2.38652	-1.34841	1.83531	0.0175875	0.33365
si:ch211-246m6.5	0.321262	0.497992	0.11711	0.0181515	0.33365
rabgap1l	0.441389	-0.036876	-0.10318	0.0180858	0.33365
si:dkey-21e2.3	-4.16228	3.4191	2.63543	0.0182687	0.33365
si:dkeyp-20e4.8	0.94793	0.444299	0.851007	0.0180833	0.33365
wu:fb44b02	-0.164532	-0.181245	-0.242391	0.0183999	0.333702
scarb2a	-0.338246	-0.0782621	-0.151482	0.0184425	0.334209
tspan33b	-0.322659	5.02661	-0.685008	0.0184993	0.334971
kalrnb	-0.403897	-0.0316703	0.119602	0.0187161	0.33767
tns2b	-0.338361	-0.35776	-0.128851	0.0186894	0.33767
cnn3b	0.0476869	0.467574	-0.110575	0.0187219	0.33767
foxg1a	0.294773	0.264882	0.134548	0.0187224	0.33767
pogza	-0.244823	-0.250083	-0.427019	0.0186976	0.33767
si:ch73-280o22.2	-0.36525	-0.0669049	0.722645	0.0187775	0.337862
si:ch211-160f23.7	-0.872711	-1.65042	-0.426153	0.018772	0.337862
tnnc2	-0.617393	0.210892	0.187047	0.018767	0.337862
bahcc1a	-0.179847	-0.292855	-0.0685092	0.0188479	0.338645
aldh9a1a.1	-0.0354348	0.299169	0.205199	0.0188617	0.338645
hoxb6b	-0.220756	-0.418575	-0.338606	0.0188953	0.338645
chd4a	-0.190211	-0.158173	-0.214522	0.0188787	0.338645
cebp1	-0.642551	2.82191	-1.30963	0.0188867	0.338645
zgc:194839	0.406809	-0.000598323	0.218035	0.0189298	0.338997
smc2	-0.103434	-0.232089	-0.135726	0.0190919	0.341386
ppme1	0.425795	0.184545	-0.117838	0.0190932	0.341386
trip10a	0.299536	0.105265	0.563819	0.0191688	0.342345
pus1	-0.310087	0.132545	-0.249332	0.0191769	0.342345
cdc42ep1b	4.89455	2.48638	-1.36405	0.0192604	0.342605
ccdc151	0.0753659	0.0690613	0.738317	0.0192962	0.342605
pfkfb4b	-0.143924	0.0831683	0.37095	0.0192535	0.342605
si:ch73-109d9.3	0.321786	0.340403	0.226514	0.0193109	0.342605
rpgra	0.684771	-0.0271137	0.118556	0.0193681	0.342605
akap12b	0.314577	-0.016233	0.0334442	0.0194259	0.342605
si:ch73-204p21.2	-0.00791245	0.285254	0.28423	0.0193833	0.342605
sertad4	0.112389	0.414998	0.51363	0.0194443	0.342605
pak1	-0.373383	-0.106387	0.0203486	0.0193478	0.342605
rasd1	0.282369	0.297347	0.552822	0.0194455	0.342605
tmem238a	-0.48053	0.621522	-0.441345	0.0192163	0.342605
zgc:114119	-0.176467	-0.196386	-0.275086	0.0193835	0.342605
si:ch73-144d13.4	-0.780066	-0.681286	-0.387026	0.0193232	0.342605
p4ha2	0.554102	0.197694	0.156694	0.0193444	0.342605
spcs1	-0.735005	1.53417	-0.0438475	0.0194062	0.342605
si:dkey-27d5.10	0.579515	1.23751	3.49807	0.0192759	0.342605
col22a1	-0.0781605	0.664252	0.371105	0.0194469	0.342605
ninj2	1.54483	3.2666	-3.3487	0.0195547	0.342627
si:dkey-205i10.2	1.29368	4.75469	-2.65462	0.0196166	0.342627
ak5l	-0.56383	0.392256	0.564454	0.0196285	0.342627
si:dkey-68o6.5	0.437198	0.210607	0.0995599	0.0195708	0.342627
caskb	0.354652	0.225198	-0.13508	0.0195809	0.342627
anos1a	0.516943	-0.0387367	0.730906	0.0194802	0.342627
tmem176	0.431666	0.851891	-0.223066	0.0196092	0.342627
clstn3	1.30547	0.160584	-0.315485	0.0195089	0.342627
znf292b	0.404968	0.100689	0.13306	0.0194986	0.342627
katnbl1	0.472381	0.177491	0.0604324	0.0196127	0.342627
bub3	0.258564	-0.0465335	-0.460783	0.0195968	0.342627
ppp1r3da	1.65797	0.557715	0.156378	0.0195459	0.342627
kncn	-2.89065	-3.72895	-4.03973	0.0196513	0.342763
engase	0.391755	1.08031	1.10693	0.0196939	0.342968
utp11	-0.0799104	-0.15109	-0.290353	0.0197113	0.342968
wdr6	-0.65283	0.309731	-0.113728	0.0197276	0.342968
cyp2aa1	-0.585531	-0.409847	-0.359143	0.0196979	0.342968
tecrl2a	-0.929551	-0.320884	2.27194	0.0197383	0.342968
lgals8b	-2.27355	-2.37541	0.321997	0.0198027	0.343824
lrrk2	0.171422	0.259314	0.480218	0.0198512	0.344404
larp6b	0.866388	4.9382	0.599746	0.0198738	0.344535
rictora	0.0788987	-0.630131	-0.0580653	0.0199279	0.344686
pimr198	-0.798019	-0.361462	-0.08506	0.019915	0.344686
map2k7	0.333385	-0.572326	-1.11855	0.0199125	0.344686
fjx1	1.11942	-0.469849	0.108287	0.0201011	0.3447
zgc:194930	0.445203	-0.60718	0.193427	0.0203923	0.3447
zgc:171967	0.363386	-0.0397077	0.526367	0.0203126	0.3447
mettl2a	0.18655	-0.283424	-0.29834	0.0201704	0.3447
gfer	0.446704	0.130275	0.126172	0.0201965	0.3447
tradv3.0.4	4.07077	0.472145	4.45837	0.02002	0.3447
zgc:103678	0.346705	0.741884	0.124082	0.0203105	0.3447
si:ch211-243a20.3	0	4.37795	-0.0433533	0.0203454	0.3447
bzw1b	-0.171888	0.295369	-0.11263	0.0204125	0.3447
hat1	-0.273118	-0.119679	-0.111622	0.0203576	0.3447
flcn	0.462317	0.0639024	0.376405	0.0203068	0.3447
nhsl1b	-0.449729	-0.285384	-0.0262201	0.0200207	0.3447
dnttip2	-0.159648	-0.201695	-0.240006	0.0200494	0.3447
kcnc4	2.77944	-1.63018	-5.06204	0.0202028	0.3447
lnx2b	0.349827	0.361553	0.380815	0.0202636	0.3447
timm8a	-0.37501	-0.300605	-0.368634	0.0199821	0.3447
phf10	0.0551231	0.389408	-0.0499209	0.0203514	0.3447
pimr151	-2.14478	-0.63441	-2.28202	0.0203931	0.3447
srsf5a	-0.0197042	0.297733	0.106584	0.0200714	0.3447
b3gnt2l	3.39606	0.787353	-0.335615	0.0203377	0.3447
kcnj1a.2	-3.82784	0.649546	0.630733	0.0200764	0.3447
slc16a3	0.878392	-0.194151	-0.336101	0.0201582	0.3447
gabbr1b	-0.697396	-0.213679	-0.2602	0.0202488	0.3447
znrd1	-0.732387	4.35302	-1.7325	0.0201488	0.3447
slc25a36b	0.304707	0.311967	0.290751	0.0202577	0.3447
sulf2b	-0.128795	0.256291	0.453284	0.020406	0.3447
ublcp1	-0.216239	-0.525292	0.329626	0.020128	0.3447
ppfia4	-0.475273	-0.132838	0.192074	0.0202901	0.3447
git2b	0.417804	0.509846	0.257015	0.019985	0.3447
malt2	1.10935	1.45511	0.473372	0.0199636	0.3447
mrps28	-0.290518	-0.144806	-0.164302	0.0201491	0.3447
gabarapl2	0.134499	0.465869	0.198764	0.0200274	0.3447
kcnip2	4.04805	2.81672	3.54411	0.0204934	0.345809
flot2a	-0.171758	-0.137824	0.328947	0.0206008	0.346482
setbp1	-0.0924747	-0.193846	0.375957	0.0205738	0.346482
pde6d	0.308067	0.641786	-0.433446	0.0206093	0.346482
syt14a	-0.0930796	1.35723	1.6363	0.0205713	0.346482
pck2	0.360143	0.0774428	0.14002	0.0205888	0.346482
ap1s1	-0.303224	0.182217	0.169644	0.0206416	0.346515
snorc	-0.242809	0.725114	0.00420576	0.0206354	0.346515
cntnap1	0.0570178	0.546472	0.689943	0.0206594	0.346558
zgc:77849	0.101444	0.196804	0.211736	0.020676	0.346581
trim35-31	0.00981496	-0.383288	-2.94336	0.0207458	0.347496
usp2a	-0.309909	0.558551	0.0127091	0.0209144	0.350063
kcnc2	1.17349	1.89682	-0.20462	0.0209518	0.35021
mao	-0.41408	-0.564781	0.515101	0.0209539	0.35021
si:ch211-218o21.4	1.0024	1.0107	0.244405	0.0209953	0.350645
zgc:194398	0.55474	0.155383	0.18166	0.0210323	0.351006
itpr2	-0.40957	-0.438423	-0.421192	0.0210805	0.351138
map6b	-0.655386	-0.619651	-0.196055	0.0211054	0.351138
msh5	-0.833682	-0.122673	0.0279793	0.0211172	0.351138
slc6a1a	-0.438289	1.42267	0.815356	0.0210902	0.351138
bach1b	0.361864	0.0310824	0.244675	0.0211008	0.351138
rnf170	0.540247	0.299578	-0.0511911	0.0211623	0.351631
wnt10a	1.60207	-1.31283	-0.229646	0.0211806	0.351678
npm1a	-0.0733117	-0.183578	-0.144334	0.0212255	0.352167
si:dkey-192p21.6	0.0961267	1.2618	0.452633	0.0213434	0.353867
prr12a	0.141728	0.188712	0.198568	0.0213643	0.353954
znf1029	-1.67064	-0.329272	-3.23411	0.0214064	0.354227
thap11	0.159384	0.175245	0.559413	0.0214118	0.354227
si:ch211-214j8.12	0.871146	1.32257	-1.09389	0.0214476	0.354562
prg4b	-0.510797	0.457288	0.804694	0.0214807	0.35473
pcdh1g31	0.871657	0.290345	-0.203113	0.0214889	0.35473
ltb4r2a	-0.219648	1.04588	0.592796	0.0215458	0.355365
abca4b	-0.907372	0.0358763	0.0603578	0.0215741	0.355365
frem1b	0.060463	0.256334	0.492296	0.0215623	0.355365
tatdn2	0.632074	0.650175	1.01414	0.0216059	0.355374
si:dkey-60a16.1	0.0115096	0.746071	-0.285331	0.0215987	0.355374
sept8b	-0.502008	-0.817194	0.690211	0.0216351	0.355599
rab38b	1.71016	-4.42984	-3.50773	0.0216709	0.355931
tspan2a	0.554853	-0.0877682	-0.0520489	0.0216878	0.355951
si:dkey-7i4.5	4.54969	3.63498	0	0.0217284	0.356361
tbl1x	-0.417003	-0.023802	-0.147088	0.0217643	0.356693
draxin	0.353427	0.162004	0.0667483	0.021786	0.356793
irx6a	1.95718	0.66828	-0.403288	0.0218623	0.357016
hapln1a	-0.455204	0.204708	0.077986	0.0218539	0.357016
dapk3	-1.11365	-0.935684	-0.702805	0.0218324	0.357016
vapal	-0.705289	0.601167	-0.108158	0.0218268	0.357016
rab6bb	0.403013	-0.0831662	0.0553418	0.0219221	0.35759
ahcyl1	-0.471923	-0.431681	-0.00762917	0.0219288	0.35759
dnmt1	-0.193094	-0.0766149	-0.271827	0.0219556	0.357677
creb3l3l	0.479633	0.084142	-0.17176	0.0219655	0.357677
cacnb1	-0.823823	-0.186007	-0.0165704	0.0220163	0.358248
pcdh7b	-0.428399	0.0379593	0.122404	0.0220721	0.358859
p2rx1	1.31274	0.428672	-0.88923	0.0220853	0.358859
tcea1	0.086358	-0.206399	-0.34374	0.0221432	0.359543
rpain	0.20557	0.60336	0.435203	0.0222027	0.360034
rgs18	2.73608	2.611	-3.27799	0.0222529	0.360034
hnrnpa3	-0.755049	-0.214628	-0.236906	0.0222682	0.360034
si:dkey-65b13.8	-4.32439	4.55301	0	0.0222348	0.360034
nppal	0.493236	-1.79025	0.189724	0.0222169	0.360034
fam222bb	-0.22466	-0.238862	-0.0107122	0.0222658	0.360034
ctbp1	-0.12476	0.302408	0.0104484	0.0222971	0.360246
nabp1a	-0.18663	-0.394545	-0.316872	0.0223273	0.360479
twist1b	0.893296	-0.120826	-0.00906939	0.0223527	0.360632
iqcb1	-0.371692	-0.299271	-0.0826169	0.0224337	0.361333
si:dkey-9i23.15	0.138324	0.753259	0.0263636	0.0224595	0.361333
mprip	-0.341591	-0.0114193	-0.121338	0.022459	0.361333
si:ch211-251f6.6	0.0635944	0.0564156	-1.51368	0.0224385	0.361333
chp1	0.222326	0.419991	0.382264	0.0224759	0.361343
syngr1a	3.89479	-0.14283	0.819107	0.0225307	0.361968
ube2g1a	-0.293981	0.101398	-0.187794	0.0227348	0.362255
snrnp70	-0.229089	0.0106366	-0.130571	0.0228045	0.362255
zgc:112492	4.53231	2.2781	0.395305	0.0228346	0.362255
hs2st1b	-2.58761	0.664444	-0.872434	0.0226498	0.362255
si:ch211-178n15.1	0.0676457	0.525573	0.324894	0.0227958	0.362255
ndufb3	-0.163165	-0.29263	-0.107618	0.022792	0.362255
fut8b	0.294771	0.406447	0.846816	0.022809	0.362255
skia	-0.244488	-0.272412	-0.087262	0.0226771	0.362255
tmem189	-0.0218232	0.269007	0.20626	0.022767	0.362255
plekha1a	-0.0458938	0.492897	0.0363847	0.0228339	0.362255
tubb4b	0.0301443	0.295508	0.0609121	0.0228288	0.362255
si:dkey-42l23.9	4.08414	-1.68962	2.79318	0.022631	0.362255
si:ch211-224l10.4	-0.286921	0.244622	1.46023	0.0227276	0.362255
btr33	-0.759726	-0.330476	0.857377	0.0226508	0.362255
amer2	-0.89829	-0.203955	-0.178187	0.0227223	0.362255
smyhc1	-0.754845	-0.0512035	0.0367317	0.0227926	0.362255
hykk.2	0.718011	0.62276	0.574779	0.0225921	0.362255
metap2b	0.262561	-0.0488822	-0.01524	0.0227097	0.362255
si:ch73-50f9.4	-0.557593	-0.631437	0.254316	0.0228906	0.362273
si:dkey-16i5.8	-4.43687	0.0908396	4.4667	0.0228925	0.362273
foxi3a	0.263893	1.00065	0.144904	0.0228993	0.362273
mfsd6a	-0.0141545	0.965107	-0.181556	0.0228784	0.362273
si:ch211-51e12.7	-0.204417	-0.0904049	-0.147437	0.0229503	0.362326
si:ch211-229l10.4	-4.521	2.27932	1.25575	0.0229247	0.362326
sh2d4bb	0.633228	1.20229	1.05336	0.0229383	0.362326
wdr45	-0.423445	0.206702	0.773354	0.0230169	0.363126
lpcat4	0.227947	0.611378	-0.020886	0.0230884	0.363498
pcca	-0.301967	-0.124801	-0.174014	0.0230743	0.363498
azin1a	0.161962	0.253083	0.4173	0.0230672	0.363498
si:ch73-180n10.1	-3.87112	-2.25424	4.33171	0.0231225	0.363784
svopl	0.12083	0.588782	-0.0887627	0.0233512	0.364152
itln2	-3.96898	3.47856	-3.81451	0.0232393	0.364152
glula	0.25977	0.183456	0.224561	0.0232158	0.364152
rnaseh2b	-0.22688	-0.188456	-0.225243	0.0232253	0.364152
tp53inp1	0.169781	-0.154452	0.354369	0.0233607	0.364152
ahi1	0.375859	0.0626725	0.151657	0.0233832	0.364152
fmr1	0.14056	0.157579	0.230177	0.0232789	0.364152
si:ch73-113g13.2	0.22046	1.02349	1.79025	0.0232628	0.364152
tsen34	-0.204179	-0.251788	-0.167765	0.0233677	0.364152
ddit4	0.597958	0.398718	0.331397	0.0232134	0.364152
gdf6b	-0.0927934	0.997361	0.905669	0.0233578	0.364152
kpna4	-0.188646	-0.133694	-0.200093	0.0233393	0.364152
pof1b	0.175468	0.250545	0.193775	0.0233952	0.364152
kdm5ba	0.397836	0.0687031	0.0547473	0.0233873	0.364152
cldn23a	0.297387	0.448775	-0.0922815	0.0233355	0.364152
wdr74	-0.241466	-0.101863	-0.2486	0.0234014	0.364152
flrt3	-0.205277	-0.248862	-0.178254	0.0234202	0.364196
eif4e1c	-0.222011	-0.157062	-0.180505	0.0234425	0.364293
gpr137	0.446049	0.291814	0.163483	0.0234753	0.364555
dusp16	0.440374	0.0782296	-0.0773593	0.0235673	0.364635
nfkbib	0.366099	0.0952413	-0.0891181	0.0235931	0.364635
amph	-1.07917	0.0099194	-0.160447	0.0235508	0.364635
tep1	0.34816	0.0941794	0.305956	0.0235601	0.364635
rcc2	-0.111942	-0.180592	-0.18103	0.0236059	0.364635
zgc:77838	-0.241245	-0.291262	0.0109512	0.0236084	0.364635
sgk3	0.32306	-0.630259	-0.382523	0.0235166	0.364635
bysl	-0.0161893	-0.276947	-0.220119	0.0235643	0.364635
alox12	0.268913	0.12498	0.138019	0.023694	0.365214
lpgat1	-0.143386	-0.295026	0.141481	0.0236779	0.365214
dlgap4a	-0.089959	-0.338235	-0.0161232	0.0236899	0.365214
mpz	-0.412831	0.539696	0.479838	0.0237597	0.36598
nsun6	-0.330142	-0.695598	-4.03411	0.023798	0.366322
ubr1	-0.0208683	0.0967075	0.871407	0.02386	0.367028
srxn1	3.44989	-3.56471	3.56155	0.0239093	0.367539
dbnlb	0.351272	0.0823945	-0.031592	0.0239602	0.367825
si:ch211-197g15.7	-4.72546	-0.160729	1.62079	0.023952	0.367825
si:dkey-21e2.10	4.58259	0.531334	-2.18428	0.0239795	0.367874
si:ch73-173h19.3	1.49616	-2.04242	2.54588	0.024013	0.367892
cdo1	0.383294	0.129993	-0.147226	0.0239993	0.367892
si:ch211-217k17.8	0.27063	0.0788337	-1.26539	0.0240585	0.367932
adgrg11	1.07276	4.75205	3.67398	0.0240538	0.367932
ahsa1b	-0.341	-0.125627	-0.195611	0.0240801	0.367932
phf14	0.0359355	0.121929	0.318264	0.0240693	0.367932
si:dkey-43p13.5	0.02136	0.779073	0.911756	0.0241705	0.369065
hmgn3	0.210892	-0.151642	-0.170654	0.0241881	0.369088
si:ch73-380n15.2	-4.32424	2.48074	-3.77703	0.0242633	0.36974
zdhhc9	0.196749	0.513249	0.347522	0.024262	0.36974
nox1	0.150434	0.600509	0.469411	0.0243099	0.370202
hspa9	-0.146002	-0.0826656	-0.289138	0.0243576	0.37068
atp2a2b	-0.227271	-0.126959	-0.128654	0.0244069	0.371184
zgc:152652	0.675505	-0.0577551	1.01449	0.0245445	0.373028
si:ch73-174h16.4	-0.178608	-0.289398	-0.908742	0.0247095	0.373294
tead3b	-0.236766	-0.38217	-0.0145175	0.0246967	0.373294
stk25b	-0.14121	0.406914	0.264953	0.0246886	0.373294
alpk3a	-0.61205	-0.0572121	-0.0277676	0.0246353	0.373294
lysmd2	-0.31886	-0.0568725	-0.181907	0.0246861	0.373294
wasf2	0.0311962	0.342403	0.0293343	0.0246384	0.373294
hspa8	-0.206514	0.140973	-0.0529114	0.0246051	0.373294
kctd7	4.47405	-0.047857	0.928187	0.0246925	0.373294
calr3a	0.195647	-0.0703389	-0.190581	0.0245989	0.373294
si:ch211-191j22.7	-2.10843	-3.96339	1.84424	0.0247471	0.373615
proza	-0.199968	0.343647	0.173524	0.0248344	0.374686
kifap3b	0.475545	0.100511	-0.314512	0.0248924	0.374816
cacng3a	2.2076	2.11453	4.51709	0.0248908	0.374816
si:dkeyp-93a5.2	0.880925	4.06119	-3.10997	0.024889	0.374816
ypel3	0.4983	0.160056	0.164761	0.0250163	0.376434
abcc2	0.349299	-0.152849	-0.364463	0.0250463	0.376636
igf2bp2a	-0.736455	-0.464616	-0.513757	0.0250881	0.377017
fzd2	-0.272905	0.0743282	-0.479666	0.0251872	0.377758
il20ra	0.787185	-0.0956253	-0.654227	0.0251673	0.377758
map1lc3a	0.392227	0.438105	0.372049	0.0251778	0.377758
olfcq10	-2.19155	4.0358	2.68784	0.0252219	0.377782
mafbb	-0.457817	0.110107	0.0130607	0.0252166	0.377782
si:dkey-33i11.4	-0.0357137	0.421379	0.358011	0.0252796	0.377997
fez1	-0.712867	-0.756377	0.356228	0.0252553	0.377997
stat1a	0.316189	0.079234	0.167266	0.025286	0.377997
hsp70.3	-1.34051	0.113171	-0.369283	0.0253831	0.378247
rims4	-0.984152	-0.752857	0.162954	0.0254023	0.378247
si:dkey-237j11.3	0.871663	4.50701	-3.51478	0.0253597	0.378247
gucd1	-1.07494	0.739312	-0.299271	0.0253943	0.378247
selenop	0.196759	0.240717	-0.054975	0.0253397	0.378247
pola1	0.0704009	-0.266902	-0.0861509	0.0253847	0.378247
si:ch211-8c17.3	3.16966	2.77668	3.51899	0.0254599	0.378411
atp5if1a	0.27539	0.0970161	-0.0882552	0.0254522	0.378411
hdac7a	2.03153	3.70656	4.07072	0.0254631	0.378411
sox32	1.46864	1.15786	0.12082	0.0255111	0.378877
si:ch211-125a15.1	-0.487257	1.52323	-0.195672	0.0255299	0.378909
xkr5a	-2.55316	1.24877	-2.77786	0.0255474	0.378922
acsm3	0.278194	0.685363	0.227177	0.0255658	0.378949
ppp6c	-0.081521	0.286179	0.267282	0.0256295	0.379039
ampd1	-0.520512	1.23273	0.464524	0.025655	0.379039
her13	-0.827454	-0.326073	-0.644106	0.0256408	0.379039
slc31a2	-0.0636526	-0.866367	-0.537997	0.0256272	0.379039
atg10	0.833008	-0.619655	-0.675748	0.0256287	0.379039
tradv23.0.1	-1.50576	4.04689	-3.57126	0.0256856	0.379245
igf1rb	0.191754	0.0576832	0.285213	0.0257806	0.37991
si:dkey-40c11.1	-0.52199	0.0299813	2.50019	0.0257545	0.37991
zbtb48	-0.149379	-0.110987	-0.397686	0.0257644	0.37991
mif4gdb	-0.027433	-1.54426	-1.28774	0.0258235	0.380136
si:dkey-33c12.4	0.29225	-0.00370587	-0.149621	0.0258626	0.380136
si:dkey-7i4.9	0.246487	-0.306048	-0.76254	0.0258315	0.380136
birc7	0.674112	-4.58366	0.626593	0.0258502	0.380136
zgc:56556	-0.253974	-0.433272	-0.60765	0.0259401	0.381029
nostrin	1.6158	0.65799	-0.340397	0.0259936	0.381323
elmo3	0.350822	-0.713064	-0.62796	0.0259866	0.381323
si:dkey-56m15.2	1.70559	-3.29268	-4.34138	0.0260535	0.381796
ypel2b	2.54049	0.681951	4.69572	0.0260623	0.381796
zgc:56064	0.257317	0.124685	-0.242074	0.0260761	0.381796
si:ch211-51h4.2	0.503691	0.620673	1.13606	0.0261359	0.382426
2020-09-02	-0.0118012	0.322865	-0.0972213	0.0262007	0.382854
atf7ip	0.207805	-0.0717227	-0.151207	0.0262523	0.382854
zgc:171480	0.293512	0.0832252	-0.143333	0.0262982	0.382854
elovl6	0.320938	0.164233	0.312324	0.0262306	0.382854
si:dkey-33c12.12	-1.47822	-5.13876	-0.0157615	0.026195	0.382854
dhx34	0.492417	0.0975615	0.377567	0.0262877	0.382854
crygmx	1.53066	0.846352	0.204375	0.0262936	0.382854
fbxl5	0.525137	-0.00795547	0.0556845	0.0262995	0.382854
gapdh	0.257362	0.106554	0.0190643	0.0263196	0.382902
zgc:153116	-1.1465	-0.0840142	-0.286554	0.0263616	0.383169
drd6b	-0.605999	2.5098	0.870027	0.0263716	0.383169
ppl	-0.137146	-0.220526	-0.0773346	0.0264181	0.383239
asph	0.0227958	-0.184643	-0.186681	0.0264345	0.383239
dedd1	0.136167	0.0657228	0.309753	0.0264436	0.383239
xrn2	0.0640865	-0.237745	-0.187276	0.0264362	0.383239
or117-1	1.56984	3.15383	-4.75445	0.026509	0.383943
anapc5	-0.255191	-0.233209	-0.307464	0.0265338	0.384058
slc24a4b	1.23058	2.54397	2.56351	0.0265805	0.384246
zgc:173548	-0.276841	0.78123	0.667643	0.0265734	0.384246
pglyrp5	-3.53176	0.942355	-0.0706118	0.0266069	0.384383
si:ch211-207e14.4	0.30908	-0.24515	0.495338	0.0266436	0.38467
wdr83	-0.32271	0.445429	0.205374	0.0267156	0.385465
unc5c	0.770091	0.178036	0.118981	0.0267347	0.385497
hbbe3	-0.697778	0.162068	0.390087	0.0267603	0.385623
lrp3	0.47829	0.440535	0.927431	0.0267835	0.385712
npc2	0.232874	0.217969	0.0644398	0.0268046	0.385773
rbm24b	-2.49246	0.047509	-0.534796	0.0268417	0.386063
krr1	-0.158999	0.0210473	-0.281047	0.0269796	0.387313
klhdc2	-4.70216	2.76464	1.84052	0.0269599	0.387313
anxa11b	0.21939	0.274718	0.133854	0.0269659	0.387313
xpa	-0.917749	-0.622656	-0.572853	0.0270136	0.387558
anxa1b	0.229899	0.0392955	0.201315	0.0271031	0.388597
nitr8	-4.30542	3.4093	1.84058	0.0271226	0.388632
jak3	0.908066	0.731269	1.93886	0.0271789	0.389195
si:ch211-23l10.3	-1.29236	1.50821	3.03718	0.0273206	0.389823
rasd4	4.22108	0.496918	0.407316	0.0273156	0.389823
grb2a	0.481813	-0.165801	0.29851	0.0273252	0.389823
kcnn1a	-0.750455	-0.12662	0.205807	0.0272975	0.389823
angptl4	0.0786717	0.581538	0.217062	0.0273254	0.389823
tmem229b	-0.207314	1.04956	0.490089	0.0272592	0.389823
dhrs9	0.736121	-0.203229	0.368883	0.0273873	0.390462
esrrgb	-1.39015	-2.76569	4.65215	0.027486	0.391386
polr1c	-0.505936	0.225933	-0.216466	0.0274865	0.391386
uqcrfs1	-0.0978152	-0.243071	-0.205854	0.0275339	0.391817
macrod2	-0.609305	-0.297954	0.0742215	0.0276734	0.393391
cdk13	-0.412908	-0.200989	-0.0907053	0.027679	0.393391
mettl22	-4.28041	-3.5954	-0.629794	0.0277414	0.394031
2020-09-12	0.235366	-0.164652	0.229695	0.0277829	0.394376
cndp2	0.282101	-0.0360781	-0.407868	0.0278845	0.395537
snrpg	-0.142949	0.129339	-0.332439	0.0278994	0.395537
anxa11a	0.410391	-0.171358	0.0327422	0.0279913	0.395942
olfcg8	-4.38879	-2.29965	-2.50658	0.0279703	0.395942
si:ch1073-376c22.1	3.65566	-2.48566	2.74782	0.0280148	0.395942
ssh2a	-0.330353	-0.200586	-0.198935	0.0280032	0.395942
cel.1	-0.13209	0.781058	0.448657	0.0279643	0.395942
coq5	-0.197753	0.435285	-0.036775	0.0280391	0.396024
aqp4	-2.30266	-1.13158	0.016214	0.0281075	0.396024
mhc1uba	2.85144	1.85193	4.10325	0.0280675	0.396024
gemin5	-0.164775	-0.393045	-0.287496	0.0281042	0.396024
slc16a6a	-0.256577	0.227908	-0.407053	0.0280973	0.396024
hfm1	-1.12695	-1.57534	-0.257507	0.0282216	0.396895
ercc1	0.277678	-0.207728	-0.322246	0.0282078	0.396895
si:zfos-1714f5.3	-1.59011	-0.448455	0.458276	0.0282008	0.396895
mrc2	0.453156	-0.536083	0.21212	0.0282748	0.397081
zgc:162544	0.0731275	0.819771	-0.0588218	0.0282568	0.397081
csf1rb	-0.891993	-1.05148	-1.29828	0.0282926	0.397081
ano3	1.6565	0.286681	0.168186	0.0283044	0.397081
slc16a1b	-0.230654	-0.224713	-0.192262	0.02833	0.397195
si:dkey-97m3.1	0.279581	1.64373	0.717483	0.0284735	0.397406
pdcd6ip	0.13571	0.175678	0.304923	0.028464	0.397406
sdcbp2	0.0265747	0.31785	0.0443812	0.0284798	0.397406
zgc:195170	1.55366	3.51229	0.700205	0.0284336	0.397406
elavl2	0.32287	1.68648	0.10791	0.0284845	0.397406
igf2b	0.377487	-0.184563	0.15984	0.0284273	0.397406
lrrc10	0.823304	-1.37076	5.33194	0.0283871	0.397406
thbs1a	-0.105277	0.800167	0.377041	0.0284507	0.397406
aaas	0.172521	0.357416	0.123668	0.0285169	0.397424
grinab	0.265335	0.186418	0.19757	0.0285225	0.397424
egr2b	0.239599	-0.288137	-0.446669	0.0285442	0.397424
ube2q2	-0.106356	0.290244	0.107694	0.0285556	0.397424
tll1	-0.210803	-1.00867	0.16359	0.0286436	0.398406
nolc1	-0.0522617	-0.2186	-0.16804	0.0287039	0.399001
nfe2l1b	-0.366794	0.00705087	-0.0394011	0.0287438	0.399313
ajuba	-0.0844071	0.491379	-0.0444471	0.0288052	0.399922
ahcy	-0.149898	-0.13649	-0.231591	0.0288851	0.400543
cthrc1b	2.49135	3.84851	3.16383	0.0288782	0.400543
pde6ga	3.67731	3.41897	-2.65395	0.028999	0.401878
btbd11a	-0.0995345	-0.470577	0.947597	0.0290604	0.402484
si:ch211-262n1.4	0.764949	0.163734	-0.0364331	0.0292132	0.402644
znf1025	-0.0627212	-0.458029	-1.14057	0.0291915	0.402644
hook2	-0.00882884	-0.581409	-0.661429	0.0292105	0.402644
cbx1a	-0.154961	-0.201547	-0.0517399	0.0291353	0.402644
tbc1d9	0.0349394	-0.865728	0.0430694	0.029169	0.402644
hp	0.947431	0.554316	-0.113188	0.0291238	0.402644
kcnk5a	-0.493309	0.479805	0.067115	0.0291908	0.402644
ckmt1	0.307332	0.0489144	0.0861719	0.029199	0.402644
acaa2	-0.658374	-0.146221	-0.387522	0.0292613	0.40282
nid1a	0.602651	0.507461	0.20738	0.0292541	0.40282
mapk12a	0.540233	0.371428	0.0897192	0.0293172	0.403346
si:ch211-8c17.2	2.4018	0.283477	0.350084	0.029514	0.403655
adsl	-0.218722	-0.280011	-0.130854	0.0294126	0.403655
prss60.3	-2.15865	-3.74524	3.76039	0.0294522	0.403655
igf2bp2b	0.342181	-0.0627787	-0.0814921	0.029536	0.403655
slc25a10	-0.372166	-0.219292	-0.255437	0.0295699	0.403655
dnajc28	-0.53759	0.263597	0.444753	0.0295636	0.403655
efna1b	0.299723	0.419616	-0.346346	0.029482	0.403655
ndrg1b	0.839843	1.49029	1.02415	0.0294156	0.403655
lin28a	-0.147108	-0.246467	-0.101285	0.0293771	0.403655
cyhr1	0.374095	-0.0279234	0.045693	0.0294609	0.403655
prr13	0.341306	-0.112373	-0.293131	0.0295162	0.403655
urad	2.60969	-1.55055	4.97729	0.029383	0.403655
timm13	0.0401596	-0.0407011	-0.355835	0.0295485	0.403655
dennd2c	0.279541	0.523673	-0.0952117	0.0296407	0.403897
cica	0.333901	0.072484	0.165152	0.0296151	0.403897
pcp4a	1.37428	0.512726	-0.0692769	0.0296273	0.403897
hapln3	0.568832	0.511691	0.348439	0.0296793	0.404181
mtr	-0.236751	-1.21041	-0.146996	0.0296997	0.404218
sec31a	-0.10062	-0.205103	-0.1621	0.0297382	0.4045
rhbg	-0.146132	-0.0933691	-0.349646	0.0298091	0.404675
zgc:92907	-0.315083	0.65883	-0.327274	0.029797	0.404675
ptges3b	-0.112941	-0.0983032	-0.258602	0.0298221	0.404675
hist2h2l	0.481954	0.25352	0.104281	0.0298052	0.404675
impad1	-0.0747674	0.60627	0.452848	0.0298451	0.40474
dtnbp1a	0.460481	0.0805504	-0.165766	0.0298624	0.40474
zmp:0000001003	0.222572	0.289382	0.930482	0.029922	0.405308
si:dkeyp-87d1.1	1.78618	-1.37312	-3.6513	0.0301017	0.406303
zgc:174696	0.085041	-0.925921	-0.211791	0.0302066	0.406303
atf5a	-0.274841	-0.148585	0.363775	0.030143	0.406303
narfl	0.180917	0.590838	0.303245	0.0302026	0.406303
psmd11a	-0.328981	-0.0702318	-0.182013	0.0300184	0.406303
cmpk	-0.226607	-0.23946	-0.158781	0.0301785	0.406303
tmem39a	0.178199	-0.102224	-0.401292	0.03012	0.406303
zp3c	-0.920343	-1.581	-0.463946	0.0302067	0.406303
zyg11	0.379801	0.103829	0.308679	0.0301723	0.406303
rhov	0.253638	-0.179209	0.462535	0.0301097	0.406303
plagx	-0.146579	-0.150022	-0.239235	0.0301451	0.406303
tasora	-0.337915	0.113727	0.124294	0.0302094	0.406303
myo19	-0.105281	1.40621	3.84264	0.0302769	0.406731
si:dkey-199f5.6	-1.41465	-0.36265	-3.96722	0.0302702	0.406731
garem	-0.0348018	-0.317016	-1.13854	0.030309	0.406922
apodb	0.546601	0.0590225	-0.256751	0.0303457	0.407175
kmt5ab	0.0356905	-0.272	-0.129643	0.0303897	0.407303
zgc:152658	3.11995	-3.18088	-3.51423	0.0303973	0.407303
ampd3b	0.558	0.55999	0.662694	0.0304088	0.407303
cd9b	0.185116	0.168479	0.15915	0.0305126	0.408019
irx4a	-2.58141	0.827998	-0.584959	0.030516	0.408019
anxa6	0.350222	-0.112481	-0.224968	0.0305022	0.408019
si:dkey-285e18.6	1.54271	-3.72071	-1.38806	0.030565	0.408231
mon1ba	-0.326928	1.43483	0.768152	0.0305677	0.408231
si:dkey-51d8.1	-3.95193	-0.588266	-4.48794	0.0305872	0.408253
tnnt2c	-0.641375	0.0593321	-0.270967	0.0306636	0.408794
zgc:112146	-0.324676	1.21151	0.588393	0.0306539	0.408794
acbd5a	0.138135	-0.578397	-0.620935	0.0307425	0.409607
si:dkey-240n22.3	3.71704	-3.08889	-1.49261	0.0307943	0.410057
rfc5	-0.459036	0.450973	0.0255776	0.0308565	0.410381
tpi1b	0.387533	0.0541065	0.204173	0.0308719	0.410381
pabpc1b	0.180309	-0.278191	-0.244464	0.0308767	0.410381
trpc2a	0.195734	-1.04901	-0.656636	0.0309068	0.410381
acp1	0.311554	-0.191779	-0.0962695	0.0309087	0.410381
si:dkey-48p11.3	-0.0567362	-0.343845	-0.349468	0.0309416	0.410579
si:ch73-265h17.2	-1.14418	0.685268	-1.48846	0.03107	0.412043
tmem184ba	0.129239	0.455642	0.0501921	0.0310913	0.412086
rmnd1	0.0418381	0.235389	0.839127	0.0311248	0.41229
ccdc22	0.246723	-0.14011	-0.327605	0.0312271	0.413406
arhgef15	-0.418975	-0.251726	0.903208	0.0313591	0.41443
si:ch73-29c22.1	-3.62889	-1.64535	1.40964	0.0313561	0.41443
si:dkey-183j2.10	-0.878194	-0.134875	-1.66269	0.031327	0.41443
me3	0.163912	0.526488	0.149767	0.0314366	0.415215
sv2a	0.226098	0.513131	0.311712	0.031481	0.41532
slc35f2	-0.336109	-0.496799	-0.272889	0.0314633	0.41532
fgfr4	-0.214996	0.341256	-0.0606706	0.0315469	0.415708
dhrs13a.2	0.255326	0.16871	0.593504	0.0315468	0.415708
si:dkey-29m1.2	-3.31728	-0.725706	4.32014	0.0315813	0.41573
zgc:194908	-1.81693	-2.57237	-2.58932	0.0315851	0.41573
si:ch211-66c13.1	4.22098	-1.64445	-3.57269	0.03171	0.415999
baxb	0.659348	0.65843	0.0807343	0.0316907	0.415999
mcm6	-0.247267	-0.0989004	-0.0439258	0.0316483	0.415999
magoh	-0.275631	-0.0616736	-0.12575	0.031693	0.415999
lmbrd2b	1.0129	-0.173358	0.00811643	0.031641	0.415999
si:dkeyp-87e7.4	0.132916	0.450484	0.0467976	0.031715	0.415999
si:ch211-245n8.4	-0.463001	-0.649838	0.427933	0.031892	0.416605
si:dkeyp-75h12.5	0.793043	0.251218	0.149034	0.0318759	0.416605
cert1a	0.369089	0.198726	0.202676	0.0320288	0.416605
pgm1	0.473897	0.19115	0.197833	0.0318147	0.416605
atp8b2	-0.0642183	0.919536	-0.0406294	0.0319217	0.416605
znf1035	-0.13309	-0.130251	-0.244423	0.0319308	0.416605
ankrd6a	0.940747	1.0338	0.532166	0.0319088	0.416605
alkal2b	3.89926	-3.18802	0.232589	0.0319678	0.416605
sparc	-0.0157403	0.353663	0.102137	0.0320417	0.416605
cutc	0.347246	1.2846	0.389746	0.0320536	0.416605
sephs1	-0.240324	0.31991	-0.0649724	0.0320458	0.416605
calcr	-0.574814	2.53812	-3.48855	0.0320304	0.416605
rnf146	-0.18149	-0.136142	-0.375701	0.0319467	0.416605
tgfb1b	0.0817666	-0.748173	1.2649	0.0319244	0.416605
eef1e1	-0.195937	-0.547037	-0.60253	0.0318785	0.416605
si:dkey-253d23.2	0.0999336	-0.65843	-0.393765	0.0319456	0.416605
si:ch73-373m9.1	-3.64798	1.70484	1.9393	0.0321422	0.416807
cx28.1	3.14035	-1.54912	4.90847	0.0321286	0.416807
si:ch211-28p3.3	-4.71215	-1.56076	0.742409	0.0321091	0.416807
zgc:172282	0.676815	-1.08953	-0.370504	0.0320894	0.416807
si:zfos-375h5.1	-0.560647	-0.935857	0.219083	0.0322299	0.417148
asah1a	0.52642	0.518823	-0.295975	0.0322806	0.417148
cd276	0.0786203	-0.0927792	-0.383861	0.0323103	0.417148
zgc:158328	-0.956624	-0.654029	-0.148737	0.0322641	0.417148
kdm2bb	0.430779	0.146182	0.0816032	0.0322739	0.417148
si:ch211-250k18.6	0.55286	0.786892	1.75005	0.0323149	0.417148
slx4	-0.156048	-0.189578	-0.352037	0.0322232	0.417148
si:ch211-147k10.5	0.196231	-0.760449	-0.0452937	0.0322235	0.417148
si:dkey-56d12.4	-1.11014	0.119883	-3.20461	0.0324259	0.41812
si:ch211-150o23.2	0.180696	0.358654	0.134228	0.0324269	0.41812
vwa10.1	-0.0985922	1.33655	0.608675	0.0324578	0.418281
dscc1	-0.352386	-0.355477	-0.161489	0.0325176	0.41858
hnrnpabb	-0.182358	-0.0835381	-0.208146	0.0325044	0.41858
tmem255a	2.16167	-1.26686	0.268378	0.0325696	0.419012
mctp1a	-0.579358	0.130876	0.385192	0.0326587	0.419317
rnf165b	-2.15089	0.332658	0.430782	0.0326363	0.419317
si:dkeyp-46h3.6	-0.271071	-0.687476	0.869611	0.0326218	0.419317
hmgb3b	-0.269419	-0.211217	-0.0787449	0.0326669	0.419317
si:ch211-244b2.4	0.41468	-0.606566	0.487069	0.0328065	0.419456
si:ch73-71d17.1	-2.04645	0.590517	-1.00075	0.0327403	0.419456
slc16a6b	0.476597	0.464075	0.211605	0.0327822	0.419456
cxxc4	-0.754425	0.311706	-0.0927655	0.0327138	0.419456
alk	0.35773	0.0675696	0.644078	0.0327714	0.419456
scarf1	0.310959	-0.417771	-0.380744	0.0327947	0.419456
smad2	0.138468	-0.280601	-0.0894836	0.0327352	0.419456
chrna4a	0.74886	0.418175	4.84501	0.0328492	0.419531
slc25a4	-0.437106	-0.109228	0.704594	0.0328408	0.419531
zfyve26	0.370412	0.738597	0.329699	0.0329484	0.420397
txlna	-0.263468	-0.113391	-0.169435	0.0329539	0.420397
uggt1	-0.043445	-0.125686	-0.338438	0.0330648	0.421576
ank2a	-0.53953	0.24307	-0.101454	0.0331187	0.421852
hells	-0.219079	-0.137786	-0.12761	0.0331235	0.421852
psmd10	-0.363799	0.365359	-0.157987	0.0332031	0.421957
gucy2g	0.708952	-0.0573624	0.890613	0.0331732	0.421957
oacyl	0.675565	-0.487358	0.264368	0.0331607	0.421957
si:ch211-274p24.2	0.316264	0.144161	-1.38631	0.0332057	0.421957
cd36	-0.283148	-0.517911	0.209774	0.0332355	0.4221
slco1f3	3.88013	-1.63059	-3.80124	0.0332631	0.422215
doc2a	-1.59121	3.38929	2.1025	0.0333181	0.422679
kcnv2b	1.34707	3.33046	-4.08614	0.033348	0.422822
tia1	-0.282927	0.0379483	-0.0544882	0.0334074	0.42334
fgf20a	0.0804804	-0.291523	-3.07437	0.0334707	0.423692
pdyn	-2.87664	-3.23924	-2.25189	0.0334724	0.423692
pold1	0.0987221	-0.338807	-0.00461368	0.0334915	0.423699
fam76b	-0.240696	-0.208658	-0.0597042	0.0335146	0.423756
ascl1b	0.317629	1.27544	-0.137076	0.0335604	0.424007
tjp2b	0.189969	-0.151872	0.340604	0.0335866	0.424007
her3	0.459138	-0.0828653	-0.200466	0.0335902	0.424007
col10a1a	-1.72267	-3.31153	0.699895	0.0336966	0.424175
tmem26a	1.89162	-4.62993	-0.852342	0.0336893	0.424175
stard15	-2.59135	-0.105556	0.460867	0.0336933	0.424175
fosl1a	-0.341763	-0.1973	0.39706	0.0336869	0.424175
xkr8.1	-4.20899	2.28483	2.35035	0.0336539	0.424175
brd7	-0.0784633	-0.210554	-0.180932	0.0338242	0.425546
echdc2	0.475313	0.730336	0.528026	0.033951	0.426907
klf17	0.0789339	0.464396	0.335717	0.0340387	0.427007
coq10b	-0.104748	-0.332584	-0.0239007	0.0340527	0.427007
rhogd	-0.034297	0.592441	-0.0989479	0.0340115	0.427007
ppef1	-0.216179	0.516298	0.656914	0.0340265	0.427007
nudt7	0.125814	-5.18364	0.417347	0.034003	0.427007
znf1028	-0.464679	-1.5102	0.672383	0.0340757	0.427061
si:ch73-309g22.1	-0.362746	-0.854645	-0.500882	0.0341021	0.427156
lrrc38a	-0.50905	-0.78707	-2.94535	0.0341365	0.427353
med28	0.0576905	0.349353	-0.0642342	0.0342089	0.427555
slc5a6b	0.550804	0.401231	-0.563745	0.0341872	0.427555
rel	0.0423259	0.140495	0.42873	0.0342078	0.427555
tubb6	-1.44033	-4.19191	-0.79689	0.0343574	0.429176
aplnr2	-0.505327	-0.429575	0.210335	0.0344158	0.429199
si:dkey-267n13.1	-0.720521	1.19268	2.28913	0.0344076	0.429199
cdab	-0.651633	-0.787232	0.46501	0.0343887	0.429199
si:dkey-286h21.1	3.7073	2.82681	2.65702	0.0344628	0.429551
si:dkey-28d5.5	0.863245	2.30515	1.5102	0.0346852	0.429993
rhcga	0.276913	1.63068	1.57575	0.0347028	0.429993
si:ch211-240b21.2	-3.95828	3.41406	-1.56504	0.0345614	0.429993
tomm70a	-0.165323	-0.266085	-0.0070303	0.0346458	0.429993
slc5a7a	-0.159493	-0.758588	0.0392982	0.0346139	0.429993
wu:fk65c09	1.65137	-2.92222	5.05514	0.0346098	0.429993
mbpb	0.338565	0.139666	-0.187343	0.0346531	0.429993
arid1b	-0.177672	-0.288078	-0.0948202	0.0345983	0.429993
emx3	0.35166	-0.150256	-0.200495	0.0347058	0.429993
eif4ea	-0.201817	0.0524875	-0.363412	0.0346281	0.429993
or125-1	-2.59698	3.89143	2.63599	0.0345584	0.429993
ogg1	0.00945936	-0.164265	-0.452574	0.034737	0.430146
si:dkey-248g21.1	-0.0991901	-0.588103	0.328751	0.0347608	0.430207
rrp15	-0.132573	-0.230514	-0.0251247	0.0347859	0.430285
zgc:173577	-0.763743	-0.639314	-0.177943	0.0349203	0.430476
nt5c3a	-0.374382	-0.10824	-0.0761717	0.0348999	0.430476
si:ch211-154o6.3	0.147503	-0.359931	-0.132997	0.0348707	0.430476
akirin2	0.00387406	0.39887	-0.0710369	0.034897	0.430476
ttr	1.6837	3.23006	0.931741	0.0349336	0.430476
gfpt1	0.155054	-0.57236	-0.396672	0.0348664	0.430476
syne3	0.108039	0.0767415	0.412537	0.0348642	0.430476
znf1055	0.441876	-0.345233	0.754126	0.0350499	0.431282
si:ch211-237a4.2	2.27369	0.279274	0.04676	0.0350594	0.431282
si:dkey-88n24.5	2.07971	-4.1967	-3.18644	0.0350429	0.431282
dcaf7	0.0274166	-0.212766	-0.205918	0.0350993	0.431282
si:dkey-170g13.2	3.41959	0.76435	-4.07419	0.0350802	0.431282
pdlim3b	-0.114174	1.14786	0.272633	0.0351125	0.431282
traj46	3.08319	2.55293	-0.630922	0.0351605	0.431329
ildr1a	0.308437	0.189047	-0.132118	0.0351698	0.431329
si:ch211-266o15.1	0.348381	0.0479399	0.296261	0.0351836	0.431329
cpt1ab	0.0788702	0.565781	0.133216	0.035192	0.431329
esco2	-0.180487	-0.111174	-0.253953	0.035218	0.431415
acd	-0.207103	0.60351	-0.268652	0.0352664	0.431443
iqca1	0.335023	-0.0551717	0.166557	0.0352733	0.431443
ypel5	-0.603658	-0.278448	0.0531298	0.035277	0.431443
si:dkey-190l8.2	-0.137299	0.936605	0.0620042	0.0353038	0.431539
gig2d	0.814469	5.02989	0.31885	0.0353305	0.431635
swi5	0.0310934	0.273683	0.486976	0.0353704	0.431891
rac2	0.513953	-0.0881216	0.216796	0.0355096	0.432695
grip2a	0.512527	-0.000516174	0.299268	0.0355122	0.432695
jak2a	-0.311811	0.2749	0.0475999	0.0355083	0.432695
zgc:171699	-1.4898	2.69848	0.588195	0.0354873	0.432695
cep104	-0.679805	-0.518659	0.481719	0.0355479	0.432898
sec23ip	0.237547	0.0388878	-0.352772	0.0355721	0.432961
prmt3	0.637026	-0.29304	0.156217	0.0357589	0.433442
ntrk1	-0.297034	-0.262772	0.687046	0.0357657	0.433442
si:dkey-112g5.11	2.91345	3.66041	1.18114	0.0356795	0.433442
fan1	0.421104	-0.0603489	-0.0100004	0.0357295	0.433442
g6pca.2	0.0522243	0.583959	0.0591446	0.0357827	0.433442
proca1	-0.86449	-0.243871	-0.102056	0.0357025	0.433442
chl1a	-0.16239	-0.410629	0.0233133	0.0357792	0.433442
rc3h1a	0.00490396	-0.496818	1.05709	0.035708	0.433442
roraa	-0.403752	0.188081	-0.175234	0.0356629	0.433442
tspan5b	-0.257317	0.862206	-0.687599	0.0358766	0.433673
si:ch211-286b5.9	2.29669	2.46065	3.01092	0.0359727	0.433673
ctdsp1	0.159589	0.310125	0.138916	0.0359715	0.433673
tiam2a	-0.125046	-0.422822	0.317681	0.0359165	0.433673
2020-09-06	0.215292	0.202519	-0.0262868	0.035953	0.433673
mafa	0.255857	0.382546	0.0539865	0.0359549	0.433673
mki67	-0.010339	-0.159121	-0.172811	0.0360093	0.433673
arhgap32a	-1.32779	0.334939	0.178811	0.0359733	0.433673
arfgef2	0.226092	-0.485494	-0.801278	0.0359391	0.433673
twf2b	-1.9271	-0.900866	0.461307	0.0359742	0.433673
smpx	-0.864818	0.142597	-0.0931545	0.036011	0.433673
wnt7ba	0.21531	-1.19907	-0.107795	0.0361058	0.433826
espl1	-0.313144	-0.13405	-0.143162	0.0361189	0.433826
astn1	-0.600147	0.119782	0.462035	0.0360603	0.433826
iqsec2b	-0.212755	0.832219	0.732027	0.0361113	0.433826
mettl9	0.280341	-0.396846	-0.430319	0.0360654	0.433826
col9a2	-0.565496	0.024104	0.0625755	0.0361577	0.434064
epdl1	2.47669	-0.418065	0.960046	0.036187	0.434187
si:dkey-10c21.1	2.61869	-0.881168	-0.368024	0.0362525	0.434502
lhcgr	-1.22363	1.95861	-4.53849	0.0362858	0.434502
synm	2.74516	-0.40772	-0.386458	0.0362699	0.434502
cttn	0.0230425	-0.127259	-0.332842	0.0362895	0.434502
gfpt2	0.602238	-0.325001	1.0452	0.0363211	0.434653
or125-6	0.693227	4.7309	0.0988362	0.0363839	0.435175
hdac8	0.324127	0.249896	0.21412	0.0364038	0.435184
calca	1.50126	-0.0902665	1.02746	0.0364849	0.435449
myh9a	0.146526	-0.0113521	0.209659	0.036524	0.435449
negr1	0.371729	-0.064755	0.362427	0.0365262	0.435449
si:ch211-160d20.3	-0.570629	-0.9749	-0.0992764	0.0365091	0.435449
vclb	-0.733702	-0.413414	-0.534682	0.036468	0.435449
mapk14b	0.145757	0.324102	-0.172069	0.0365596	0.435449
slc2a13b	0.932055	0.238022	0.236346	0.0365556	0.435449
rnf166	0.0210325	-0.143547	-1.86729	0.0367259	0.43567
arpc1b	-0.192481	0.978991	0.0374377	0.0367221	0.43567
si:ch73-97h19.2	-4.56992	1.65826	-1.94734	0.0366588	0.43567
mief2	0.402701	0.295512	0.188076	0.0367179	0.43567
ampd2b	0.185516	0.525374	0.531225	0.0367071	0.43567
si:dkey-205k8.5	-0.550427	-0.064335	-0.537159	0.036738	0.43567
gli3	0.265272	-0.0996906	0.221045	0.0366826	0.43567
crp3	0.777845	1.12222	-0.170905	0.0366631	0.43567
lrrc30a	2.56716	1.02823	-0.382841	0.0367501	0.43567
znf1127	3.88751	-0.0544952	3.9614	0.0368095	0.435694
ssx2ipa	0.445533	0.322836	0.39839	0.0367956	0.435694
si:dkey-91i10.3	-0.776629	-0.687876	1.79132	0.0367945	0.435694
tmtops3a	0.759737	1.07225	0.851179	0.0368511	0.435734
cfhl1	-1.88633	-0.0147349	-0.126372	0.0368442	0.435734
cyp3c4	-0.708004	-0.879858	-0.997906	0.0368959	0.436038
dnah12	-0.577908	-0.492724	0.0015484	0.0369296	0.436209
si:ch1073-287p18.1	-1.37099	0.369255	1.27004	0.0370007	0.436823
selenow2a	0.162652	0.169616	0.183303	0.0370584	0.437189
slc26a10	-0.889979	-0.56293	5.86149	0.03707	0.437189
kcnj10a	-3.69939	-2.87149	3.4925	0.0371129	0.437451
igfn1.4	-0.575978	-0.829181	0.773563	0.0371306	0.437451
rbm34	0.0145043	-0.180384	-0.285036	0.0372155	0.438224
atr	0.261926	-0.319972	-0.580749	0.0372942	0.438322
smyd2a	-0.235348	-0.104284	-0.211204	0.03732	0.438322
dscamb	-0.304185	0.621558	0.907218	0.0373137	0.438322
edn3b	-0.215863	2.16716	0.815321	0.0372556	0.438322
si:ch211-12h2.8	0.692592	0.462478	1.68886	0.0372754	0.438322
hace1	0.387403	0.0259637	0.295206	0.0374259	0.439258
neil3	-0.156877	-0.427074	0.3954	0.0374575	0.439258
zgc:194629	-0.483402	0.996248	5.1123	0.0374502	0.439258
ntrk2b	-1.27794	-0.918232	-2.02438	0.0375469	0.439628
si:ch211-133n4.11	-0.787658	-0.932977	0.902812	0.0375373	0.439628
laynb	0.117341	2.45204	5.03561	0.0375361	0.439628
kdm3b	0.2362	0.0416727	0.289191	0.0376054	0.440087
fabp7b	0.122933	2.00717	0.233797	0.0376339	0.440195
dlgap5	0.103343	-0.0356687	-0.269914	0.0377394	0.441202
znfl1c	0.609289	-0.0785682	4.45471	0.0378155	0.441843
mmp20b	2.62252	3.72229	1.85461	0.0378329	0.441843
lmod2b	-0.281306	2.64173	-0.915874	0.0378652	0.441993
si:ch211-22k7.9	-3.56564	-0.13848	1.84356	0.0380122	0.442145
si:cabz01090193.1	-2.88494	0.375485	5.10553	0.0380661	0.442145
wu:fa19b12	0.00468732	0.501015	0.250819	0.0380139	0.442145
cyb561	2.08483	2.97429	-0.12402	0.0379601	0.442145
cbx8b	0.45905	1.34833	0.0270885	0.0380161	0.442145
zgc:172121	0.177837	0.415087	1.01002	0.0379536	0.442145
myo6a	0.176128	0.242727	0.267058	0.0380722	0.442145
cox18	0.483378	-0.202533	-0.450316	0.0379058	0.442145
sdk2b	0.769436	-0.237409	0.634269	0.038065	0.442145
kcnv2a	-2.13817	-3.99482	-3.57269	0.0379792	0.442145
olfcg2	0.489567	0.420067	0.5608	0.038139	0.442696
slc25a38a	0.572729	0.605226	0.510377	0.0382086	0.44291
ngrn	0.198352	0.132837	0.830011	0.0381927	0.44291
cdan1	-0.0517219	-0.151595	-0.574399	0.0382157	0.44291
slc12a9	0.630257	0.45136	0.348564	0.0382614	0.443214
ccn2b	-3.87067	-1.38238	1.39864	0.0383251	0.443544
si:dkey-25o1.7	0.366123	1.46357	0.339349	0.0383288	0.443544
ubtfl	-0.311217	-0.0437672	0.000184944	0.0383602	0.443683
serpine3	-0.0179707	0.358884	0.688427	0.0384021	0.443942
erich2	-0.0453501	-0.615107	0.385061	0.0384923	0.444759
rbm10	0.676289	0.160693	0.189278	0.0385354	0.444759
avil	-3.84261	3.66972	0.240083	0.0385508	0.444759
zgc:86738	-0.0412399	-2.75208	-1.41039	0.0385222	0.444759
aqp9b	0.649527	3.47701	0.528223	0.0386507	0.44508
pcbp2	-0.0984234	0.310757	0.0636	0.0386136	0.44508
rev3l	-0.104958	-0.245008	-0.200355	0.0386568	0.44508
prph2b	1.43349	-2.85001	2.57565	0.0386388	0.44508
ercc3	-0.0109292	0.423829	-0.0487573	0.0387259	0.445176
buc	0.647197	1.27912	0.538777	0.0387615	0.445176
gnl1	-0.194378	-0.475481	-0.0593478	0.0387627	0.445176
pax7a	-0.521456	0.161972	-0.0361203	0.0387404	0.445176
ankmy1	-1.19445	0.283472	0.17788	0.0387237	0.445176
ppwd1	0.000450313	-0.220636	-0.264016	0.0388456	0.445903
soat2	0.414227	0.816127	1.15949	0.0388699	0.445955
zgc:123035	-0.500112	0.386676	0.173072	0.0389144	0.445955
sb:cb81	0.28358	-0.149122	-0.100429	0.0389248	0.445955
ccdc115	0.535745	-0.200546	-0.0979316	0.0389284	0.445955
si:ch1073-90m23.1	-0.765125	1.86423	1.64863	0.0389554	0.44604
taok3a	0.361468	0.505744	0.388701	0.0390416	0.446803
pimr140	-4.97109	-0.70582	2.6549	0.0390981	0.447226
mrps31	-0.0508037	-0.0809108	-0.376695	0.0391286	0.447349
si:dkey-185e18.7	-0.0479621	-0.43524	-0.22764	0.039159	0.447472
itgav	0.23448	-0.543867	0.0384132	0.0391829	0.447521
elp6	-0.19173	-0.22268	-0.407393	0.0392119	0.447568
lgi1a	0.278034	-0.0756119	0.366931	0.0392263	0.447568
si:dkey-254e13.6	-2.48609	-1.63641	-4.22456	0.0394083	0.4478
[truncated: 20,797 more rows]
[truncated: 1 more columns]
